# Supplementary material for: Rapid Learning and Long-Term Memory for Dangerous Humans in Ravens (Corvus corax)
Source: Front Psychol. 2020 Oct 21;11:581794. doi: 10.3389/fpsyg.2020.581794 (PMC7609869; doi:10.3389/fpsyg.2020.581794)
Supplement: Supplementary file 1 [file Table_1.xlsx]

## Sheet: data
Date	Trial	Order_of_Presentation	Mask	Individual	Sib_Group	EloRatings	Sex	Raising	Age_Months	Presenter	Phase	Days_since_Training	Group_Members	Group_Size	Group_Nr_Males	Group_Nr_Females	Sex_Ratio	Scolding_Proportion
2011-10-03	1	1	neutral	Anton	4	1366	m	Parent	18	A	cont	NA	Anton Heidi Jonas Jakob Klara Ellen Sophie Lena	8	3	5	0.375	0
2011-10-03	1	1	neutral	Jakob	2	1323	m	Parent	18	A	cont	NA	Anton Heidi Jonas Jakob Klara Ellen Sophie Lena	8	3	5	0.375	0
2011-10-03	1	1	neutral	Jonas	5	1140	m	Parent	18	A	cont	NA	Anton Heidi Jonas Jakob Klara Ellen Sophie Lena	8	3	5	0.375	0
2011-10-03	1	1	neutral	Heidi	4	1138	f	Parent	18	A	cont	NA	Anton Heidi Jonas Jakob Klara Ellen Sophie Lena	8	3	5	0.375	0
2011-10-03	1	1	neutral	Lena	1	804	f	Parent	18	A	cont	NA	Anton Heidi Jonas Jakob Klara Ellen Sophie Lena	8	3	5	0.375	0
2011-10-03	1	1	neutral	Klara	2	785	f	Parent	18	A	cont	NA	Anton Heidi Jonas Jakob Klara Ellen Sophie Lena	8	3	5	0.375	0
2011-10-03	1	1	neutral	Sophie	1	754	f	Parent	18	A	cont	NA	Anton Heidi Jonas Jakob Klara Ellen Sophie Lena	8	3	5	0.375	0
2011-10-03	1	1	neutral	Ellen	2	726	f	Parent	18	A	cont	NA	Anton Heidi Jonas Jakob Klara Ellen Sophie Lena	8	3	5	0.375	0
2011-10-03	1	1	neutral	Thor	3	1623	m	Parent	6	A	cont	NA	Astrid Joey Thor Skadi Lellan Matte Orm Ray	8	4	4	0.5	0
2011-10-03	1	1	neutral	Orm	Orm	1288	m	Hand	6	A	cont	NA	Astrid Joey Thor Skadi Lellan Matte Orm Ray	8	4	4	0.5	0
2011-10-03	1	1	neutral	Astrid	5	1149	f	Hand	18	A	cont	NA	Astrid Joey Thor Skadi Lellan Matte Orm Ray	8	4	4	0.5	0
2011-10-03	1	1	neutral	Ray	Ray	1148	m	Hand	6	A	cont	NA	Astrid Joey Thor Skadi Lellan Matte Orm Ray	8	4	4	0.5	0
2011-10-03	1	1	neutral	Matte	Matte	1031	m	Hand	6	A	cont	NA	Astrid Joey Thor Skadi Lellan Matte Orm Ray	8	4	4	0.5	0
2011-10-03	1	1	neutral	Joey	Joey	740	f	Hand	18	A	cont	NA	Astrid Joey Thor Skadi Lellan Matte Orm Ray	8	4	4	0.5	0
2011-10-03	1	1	neutral	Lellan	Lellan	650	f	Hand	6	A	cont	NA	Astrid Joey Thor Skadi Lellan Matte Orm Ray	8	4	4	0.5	0
2011-10-03	1	1	neutral	Skadi	3	409	f	Parent	6	A	cont	NA	Astrid Joey Thor Skadi Lellan Matte Orm Ray	8	4	4	0.5	0
2011-10-03	1	2	bad	Anton	4	1366	m	Parent	18	A	cont	NA	Anton Heidi Jonas Jakob Klara Ellen Sophie Lena	8	3	5	0.375	0
2011-10-03	1	2	bad	Jakob	2	1323	m	Parent	18	A	cont	NA	Anton Heidi Jonas Jakob Klara Ellen Sophie Lena	8	3	5	0.375	0
2011-10-03	1	2	bad	Jonas	5	1140	m	Parent	18	A	cont	NA	Anton Heidi Jonas Jakob Klara Ellen Sophie Lena	8	3	5	0.375	0
2011-10-03	1	2	bad	Heidi	4	1138	f	Parent	18	A	cont	NA	Anton Heidi Jonas Jakob Klara Ellen Sophie Lena	8	3	5	0.375	0
2011-10-03	1	2	bad	Lena	1	804	f	Parent	18	A	cont	NA	Anton Heidi Jonas Jakob Klara Ellen Sophie Lena	8	3	5	0.375	0
2011-10-03	1	2	bad	Klara	2	785	f	Parent	18	A	cont	NA	Anton Heidi Jonas Jakob Klara Ellen Sophie Lena	8	3	5	0.375	0
2011-10-03	1	2	bad	Sophie	1	754	f	Parent	18	A	cont	NA	Anton Heidi Jonas Jakob Klara Ellen Sophie Lena	8	3	5	0.375	0
2011-10-03	1	2	bad	Ellen	2	726	f	Parent	18	A	cont	NA	Anton Heidi Jonas Jakob Klara Ellen Sophie Lena	8	3	5	0.375	0
2011-10-03	1	2	bad	Thor	3	1623	m	Parent	6	A	cont	NA	Astrid Joey Thor Skadi Lellan Matte Orm Ray	8	4	4	0.5	0
2011-10-03	1	2	bad	Orm	Orm	1288	m	Hand	6	A	cont	NA	Astrid Joey Thor Skadi Lellan Matte Orm Ray	8	4	4	0.5	0
2011-10-03	1	2	bad	Astrid	5	1149	f	Hand	18	A	cont	NA	Astrid Joey Thor Skadi Lellan Matte Orm Ray	8	4	4	0.5	0
2011-10-03	1	2	bad	Ray	Ray	1148	m	Hand	6	A	cont	NA	Astrid Joey Thor Skadi Lellan Matte Orm Ray	8	4	4	0.5	0
2011-10-03	1	2	bad	Matte	Matte	1031	m	Hand	6	A	cont	NA	Astrid Joey Thor Skadi Lellan Matte Orm Ray	8	4	4	0.5	0
2011-10-03	1	2	bad	Joey	Joey	740	f	Hand	18	A	cont	NA	Astrid Joey Thor Skadi Lellan Matte Orm Ray	8	4	4	0.5	0
2011-10-03	1	2	bad	Lellan	Lellan	650	f	Hand	6	A	cont	NA	Astrid Joey Thor Skadi Lellan Matte Orm Ray	8	4	4	0.5	0
2011-10-03	1	2	bad	Skadi	3	409	f	Parent	6	A	cont	NA	Astrid Joey Thor Skadi Lellan Matte Orm Ray	8	4	4	0.5	0.0049
2011-10-04	2	1	bad	Anton	4	1366	m	Parent	18	B	cont	NA	Anton Heidi Jonas Jakob Klara Ellen Sophie Lena	8	3	5	0.375	0
2011-10-04	2	1	bad	Jakob	2	1323	m	Parent	18	B	cont	NA	Anton Heidi Jonas Jakob Klara Ellen Sophie Lena	8	3	5	0.375	0
2011-10-04	2	1	bad	Jonas	5	1140	m	Parent	18	B	cont	NA	Anton Heidi Jonas Jakob Klara Ellen Sophie Lena	8	3	5	0.375	0
2011-10-04	2	1	bad	Heidi	4	1138	f	Parent	18	B	cont	NA	Anton Heidi Jonas Jakob Klara Ellen Sophie Lena	8	3	5	0.375	0
2011-10-04	2	1	bad	Lena	1	804	f	Parent	18	B	cont	NA	Anton Heidi Jonas Jakob Klara Ellen Sophie Lena	8	3	5	0.375	0
2011-10-04	2	1	bad	Klara	2	785	f	Parent	18	B	cont	NA	Anton Heidi Jonas Jakob Klara Ellen Sophie Lena	8	3	5	0.375	0
2011-10-04	2	1	bad	Sophie	1	754	f	Parent	18	B	cont	NA	Anton Heidi Jonas Jakob Klara Ellen Sophie Lena	8	3	5	0.375	0
2011-10-04	2	1	bad	Ellen	2	726	f	Parent	18	B	cont	NA	Anton Heidi Jonas Jakob Klara Ellen Sophie Lena	8	3	5	0.375	0
2011-10-04	2	1	bad	Thor	3	1623	m	Parent	6	B	cont	NA	Astrid Joey Thor Skadi Lellan Matte Orm Ray	8	4	4	0.5	0
2011-10-04	2	1	bad	Orm	Orm	1288	m	Hand	6	B	cont	NA	Astrid Joey Thor Skadi Lellan Matte Orm Ray	8	4	4	0.5	0
2011-10-04	2	1	bad	Astrid	5	1149	f	Hand	18	B	cont	NA	Astrid Joey Thor Skadi Lellan Matte Orm Ray	8	4	4	0.5	0
2011-10-04	2	1	bad	Ray	Ray	1148	m	Hand	6	B	cont	NA	Astrid Joey Thor Skadi Lellan Matte Orm Ray	8	4	4	0.5	0
2011-10-04	2	1	bad	Matte	Matte	1031	m	Hand	6	B	cont	NA	Astrid Joey Thor Skadi Lellan Matte Orm Ray	8	4	4	0.5	0
2011-10-04	2	1	bad	Joey	Joey	740	f	Hand	18	B	cont	NA	Astrid Joey Thor Skadi Lellan Matte Orm Ray	8	4	4	0.5	0
2011-10-04	2	1	bad	Lellan	Lellan	650	f	Hand	6	B	cont	NA	Astrid Joey Thor Skadi Lellan Matte Orm Ray	8	4	4	0.5	0
2011-10-04	2	1	bad	Skadi	3	409	f	Parent	6	B	cont	NA	Astrid Joey Thor Skadi Lellan Matte Orm Ray	8	4	4	0.5	0
2011-10-04	2	2	neutral	Anton	4	1366	m	Parent	18	B	cont	NA	Anton Heidi Jonas Jakob Klara Ellen Sophie Lena	8	3	5	0.375	0
2011-10-04	2	2	neutral	Jakob	2	1323	m	Parent	18	B	cont	NA	Anton Heidi Jonas Jakob Klara Ellen Sophie Lena	8	3	5	0.375	0
2011-10-04	2	2	neutral	Jonas	5	1140	m	Parent	18	B	cont	NA	Anton Heidi Jonas Jakob Klara Ellen Sophie Lena	8	3	5	0.375	0
2011-10-04	2	2	neutral	Heidi	4	1138	f	Parent	18	B	cont	NA	Anton Heidi Jonas Jakob Klara Ellen Sophie Lena	8	3	5	0.375	0
2011-10-04	2	2	neutral	Lena	1	804	f	Parent	18	B	cont	NA	Anton Heidi Jonas Jakob Klara Ellen Sophie Lena	8	3	5	0.375	0
2011-10-04	2	2	neutral	Klara	2	785	f	Parent	18	B	cont	NA	Anton Heidi Jonas Jakob Klara Ellen Sophie Lena	8	3	5	0.375	0
2011-10-04	2	2	neutral	Sophie	1	754	f	Parent	18	B	cont	NA	Anton Heidi Jonas Jakob Klara Ellen Sophie Lena	8	3	5	0.375	0
2011-10-04	2	2	neutral	Ellen	2	726	f	Parent	18	B	cont	NA	Anton Heidi Jonas Jakob Klara Ellen Sophie Lena	8	3	5	0.375	0
2011-10-04	2	2	neutral	Thor	3	1623	m	Parent	6	B	cont	NA	Astrid Joey Thor Skadi Lellan Matte Orm Ray	8	4	4	0.5	0.0124
2011-10-04	2	2	neutral	Orm	Orm	1288	m	Hand	6	B	cont	NA	Astrid Joey Thor Skadi Lellan Matte Orm Ray	8	4	4	0.5	0
2011-10-04	2	2	neutral	Astrid	5	1149	f	Hand	18	B	cont	NA	Astrid Joey Thor Skadi Lellan Matte Orm Ray	8	4	4	0.5	0.0098
2011-10-04	2	2	neutral	Ray	Ray	1148	m	Hand	6	B	cont	NA	Astrid Joey Thor Skadi Lellan Matte Orm Ray	8	4	4	0.5	0
2011-10-04	2	2	neutral	Matte	Matte	1031	m	Hand	6	B	cont	NA	Astrid Joey Thor Skadi Lellan Matte Orm Ray	8	4	4	0.5	0
2011-10-04	2	2	neutral	Joey	Joey	740	f	Hand	18	B	cont	NA	Astrid Joey Thor Skadi Lellan Matte Orm Ray	8	4	4	0.5	0
2011-10-04	2	2	neutral	Lellan	Lellan	650	f	Hand	6	B	cont	NA	Astrid Joey Thor Skadi Lellan Matte Orm Ray	8	4	4	0.5	0
2011-10-04	2	2	neutral	Skadi	3	409	f	Parent	6	B	cont	NA	Astrid Joey Thor Skadi Lellan Matte Orm Ray	8	4	4	0.5	0
2011-10-10	3	1	neutral	Anton	4	1366	m	Parent	18	B	cont	NA	Anton Heidi Jonas Jakob Klara Ellen Sophie Lena	8	3	5	0.375	0
2011-10-10	3	1	neutral	Jakob	2	1323	m	Parent	18	B	cont	NA	Anton Heidi Jonas Jakob Klara Ellen Sophie Lena	8	3	5	0.375	0
2011-10-10	3	1	neutral	Jonas	5	1140	m	Parent	18	B	cont	NA	Anton Heidi Jonas Jakob Klara Ellen Sophie Lena	8	3	5	0.375	0
2011-10-10	3	1	neutral	Heidi	4	1138	f	Parent	18	B	cont	NA	Anton Heidi Jonas Jakob Klara Ellen Sophie Lena	8	3	5	0.375	0
2011-10-10	3	1	neutral	Lena	1	804	f	Parent	18	B	cont	NA	Anton Heidi Jonas Jakob Klara Ellen Sophie Lena	8	3	5	0.375	0
2011-10-10	3	1	neutral	Klara	2	785	f	Parent	18	B	cont	NA	Anton Heidi Jonas Jakob Klara Ellen Sophie Lena	8	3	5	0.375	0
2011-10-10	3	1	neutral	Sophie	1	754	f	Parent	18	B	cont	NA	Anton Heidi Jonas Jakob Klara Ellen Sophie Lena	8	3	5	0.375	0
2011-10-10	3	1	neutral	Ellen	2	726	f	Parent	18	B	cont	NA	Anton Heidi Jonas Jakob Klara Ellen Sophie Lena	8	3	5	0.375	0
2011-10-10	3	1	neutral	Thor	3	1623	m	Parent	6	B	cont	NA	Astrid Joey Thor Skadi Lellan Matte Orm Ray	8	4	4	0.5	0
2011-10-10	3	1	neutral	Orm	Orm	1288	m	Hand	6	B	cont	NA	Astrid Joey Thor Skadi Lellan Matte Orm Ray	8	4	4	0.5	0
2011-10-10	3	1	neutral	Astrid	5	1149	f	Hand	18	B	cont	NA	Astrid Joey Thor Skadi Lellan Matte Orm Ray	8	4	4	0.5	0
2011-10-10	3	1	neutral	Ray	Ray	1148	m	Hand	6	B	cont	NA	Astrid Joey Thor Skadi Lellan Matte Orm Ray	8	4	4	0.5	0
2011-10-10	3	1	neutral	Matte	Matte	1031	m	Hand	6	B	cont	NA	Astrid Joey Thor Skadi Lellan Matte Orm Ray	8	4	4	0.5	0
2011-10-10	3	1	neutral	Joey	Joey	740	f	Hand	18	B	cont	NA	Astrid Joey Thor Skadi Lellan Matte Orm Ray	8	4	4	0.5	0
2011-10-10	3	1	neutral	Lellan	Lellan	650	f	Hand	6	B	cont	NA	Astrid Joey Thor Skadi Lellan Matte Orm Ray	8	4	4	0.5	0
2011-10-10	3	1	neutral	Skadi	3	409	f	Parent	6	B	cont	NA	Astrid Joey Thor Skadi Lellan Matte Orm Ray	8	4	4	0.5	0
2011-10-10	3	2	bad	Anton	4	1366	m	Parent	18	B	cont	NA	Anton Heidi Jonas Jakob Klara Ellen Sophie Lena	8	3	5	0.375	0
2011-10-10	3	2	bad	Jakob	2	1323	m	Parent	18	B	cont	NA	Anton Heidi Jonas Jakob Klara Ellen Sophie Lena	8	3	5	0.375	0
2011-10-10	3	2	bad	Jonas	5	1140	m	Parent	18	B	cont	NA	Anton Heidi Jonas Jakob Klara Ellen Sophie Lena	8	3	5	0.375	0
2011-10-10	3	2	bad	Heidi	4	1138	f	Parent	18	B	cont	NA	Anton Heidi Jonas Jakob Klara Ellen Sophie Lena	8	3	5	0.375	0
2011-10-10	3	2	bad	Lena	1	804	f	Parent	18	B	cont	NA	Anton Heidi Jonas Jakob Klara Ellen Sophie Lena	8	3	5	0.375	0
2011-10-10	3	2	bad	Klara	2	785	f	Parent	18	B	cont	NA	Anton Heidi Jonas Jakob Klara Ellen Sophie Lena	8	3	5	0.375	0
2011-10-10	3	2	bad	Sophie	1	754	f	Parent	18	B	cont	NA	Anton Heidi Jonas Jakob Klara Ellen Sophie Lena	8	3	5	0.375	0
2011-10-10	3	2	bad	Ellen	2	726	f	Parent	18	B	cont	NA	Anton Heidi Jonas Jakob Klara Ellen Sophie Lena	8	3	5	0.375	0
2011-10-10	3	2	bad	Thor	3	1623	m	Parent	6	B	cont	NA	Astrid Joey Thor Skadi Lellan Matte Orm Ray	8	4	4	0.5	0
2011-10-10	3	2	bad	Orm	Orm	1288	m	Hand	6	B	cont	NA	Astrid Joey Thor Skadi Lellan Matte Orm Ray	8	4	4	0.5	0
2011-10-10	3	2	bad	Astrid	5	1149	f	Hand	18	B	cont	NA	Astrid Joey Thor Skadi Lellan Matte Orm Ray	8	4	4	0.5	0
2011-10-10	3	2	bad	Ray	Ray	1148	m	Hand	6	B	cont	NA	Astrid Joey Thor Skadi Lellan Matte Orm Ray	8	4	4	0.5	0
2011-10-10	3	2	bad	Matte	Matte	1031	m	Hand	6	B	cont	NA	Astrid Joey Thor Skadi Lellan Matte Orm Ray	8	4	4	0.5	0
2011-10-10	3	2	bad	Joey	Joey	740	f	Hand	18	B	cont	NA	Astrid Joey Thor Skadi Lellan Matte Orm Ray	8	4	4	0.5	0
2011-10-10	3	2	bad	Lellan	Lellan	650	f	Hand	6	B	cont	NA	Astrid Joey Thor Skadi Lellan Matte Orm Ray	8	4	4	0.5	0
2011-10-10	3	2	bad	Skadi	3	409	f	Parent	6	B	cont	NA	Astrid Joey Thor Skadi Lellan Matte Orm Ray	8	4	4	0.5	0
2011-10-11	4	1	bad	Anton	4	1366	m	Parent	18	A	cont	NA	Anton Heidi Jonas Jakob Klara Ellen Sophie Lena	8	3	5	0.375	0
2011-10-11	4	1	bad	Jakob	2	1323	m	Parent	18	A	cont	NA	Anton Heidi Jonas Jakob Klara Ellen Sophie Lena	8	3	5	0.375	0
2011-10-11	4	1	bad	Jonas	5	1140	m	Parent	18	A	cont	NA	Anton Heidi Jonas Jakob Klara Ellen Sophie Lena	8	3	5	0.375	0
2011-10-11	4	1	bad	Heidi	4	1138	f	Parent	18	A	cont	NA	Anton Heidi Jonas Jakob Klara Ellen Sophie Lena	8	3	5	0.375	0
2011-10-11	4	1	bad	Lena	1	804	f	Parent	18	A	cont	NA	Anton Heidi Jonas Jakob Klara Ellen Sophie Lena	8	3	5	0.375	0
2011-10-11	4	1	bad	Klara	2	785	f	Parent	18	A	cont	NA	Anton Heidi Jonas Jakob Klara Ellen Sophie Lena	8	3	5	0.375	0
2011-10-11	4	1	bad	Sophie	1	754	f	Parent	18	A	cont	NA	Anton Heidi Jonas Jakob Klara Ellen Sophie Lena	8	3	5	0.375	0
2011-10-11	4	1	bad	Ellen	2	726	f	Parent	18	A	cont	NA	Anton Heidi Jonas Jakob Klara Ellen Sophie Lena	8	3	5	0.375	0
2011-10-11	4	1	bad	Thor	3	1623	m	Parent	6	A	cont	NA	Astrid Joey Thor Skadi Lellan Matte Orm Ray	8	4	4	0.5	0.1731
2011-10-11	4	1	bad	Orm	Orm	1288	m	Hand	6	A	cont	NA	Astrid Joey Thor Skadi Lellan Matte Orm Ray	8	4	4	0.5	0
2011-10-11	4	1	bad	Astrid	5	1149	f	Hand	18	A	cont	NA	Astrid Joey Thor Skadi Lellan Matte Orm Ray	8	4	4	0.5	0
2011-10-11	4	1	bad	Ray	Ray	1148	m	Hand	6	A	cont	NA	Astrid Joey Thor Skadi Lellan Matte Orm Ray	8	4	4	0.5	0
2011-10-11	4	1	bad	Matte	Matte	1031	m	Hand	6	A	cont	NA	Astrid Joey Thor Skadi Lellan Matte Orm Ray	8	4	4	0.5	0
2011-10-11	4	1	bad	Joey	Joey	740	f	Hand	18	A	cont	NA	Astrid Joey Thor Skadi Lellan Matte Orm Ray	8	4	4	0.5	0
2011-10-11	4	1	bad	Lellan	Lellan	650	f	Hand	6	A	cont	NA	Astrid Joey Thor Skadi Lellan Matte Orm Ray	8	4	4	0.5	0
2011-10-11	4	1	bad	Skadi	3	409	f	Parent	6	A	cont	NA	Astrid Joey Thor Skadi Lellan Matte Orm Ray	8	4	4	0.5	0
2011-10-11	4	2	neutral	Anton	4	1366	m	Parent	18	A	cont	NA	Anton Heidi Jonas Jakob Klara Ellen Sophie Lena	8	3	5	0.375	0
2011-10-11	4	2	neutral	Jakob	2	1323	m	Parent	18	A	cont	NA	Anton Heidi Jonas Jakob Klara Ellen Sophie Lena	8	3	5	0.375	0
2011-10-11	4	2	neutral	Jonas	5	1140	m	Parent	18	A	cont	NA	Anton Heidi Jonas Jakob Klara Ellen Sophie Lena	8	3	5	0.375	0
2011-10-11	4	2	neutral	Heidi	4	1138	f	Parent	18	A	cont	NA	Anton Heidi Jonas Jakob Klara Ellen Sophie Lena	8	3	5	0.375	0
2011-10-11	4	2	neutral	Lena	1	804	f	Parent	18	A	cont	NA	Anton Heidi Jonas Jakob Klara Ellen Sophie Lena	8	3	5	0.375	0
2011-10-11	4	2	neutral	Klara	2	785	f	Parent	18	A	cont	NA	Anton Heidi Jonas Jakob Klara Ellen Sophie Lena	8	3	5	0.375	0
2011-10-11	4	2	neutral	Sophie	1	754	f	Parent	18	A	cont	NA	Anton Heidi Jonas Jakob Klara Ellen Sophie Lena	8	3	5	0.375	0
2011-10-11	4	2	neutral	Ellen	2	726	f	Parent	18	A	cont	NA	Anton Heidi Jonas Jakob Klara Ellen Sophie Lena	8	3	5	0.375	0
2011-10-11	4	2	neutral	Thor	3	1623	m	Parent	6	A	cont	NA	Astrid Joey Thor Skadi Lellan Matte Orm Ray	8	4	4	0.5	0
2011-10-11	4	2	neutral	Orm	Orm	1288	m	Hand	6	A	cont	NA	Astrid Joey Thor Skadi Lellan Matte Orm Ray	8	4	4	0.5	0
2011-10-11	4	2	neutral	Astrid	5	1149	f	Hand	18	A	cont	NA	Astrid Joey Thor Skadi Lellan Matte Orm Ray	8	4	4	0.5	0
2011-10-11	4	2	neutral	Ray	Ray	1148	m	Hand	6	A	cont	NA	Astrid Joey Thor Skadi Lellan Matte Orm Ray	8	4	4	0.5	0
2011-10-11	4	2	neutral	Matte	Matte	1031	m	Hand	6	A	cont	NA	Astrid Joey Thor Skadi Lellan Matte Orm Ray	8	4	4	0.5	0
2011-10-11	4	2	neutral	Joey	Joey	740	f	Hand	18	A	cont	NA	Astrid Joey Thor Skadi Lellan Matte Orm Ray	8	4	4	0.5	0
2011-10-11	4	2	neutral	Lellan	Lellan	650	f	Hand	6	A	cont	NA	Astrid Joey Thor Skadi Lellan Matte Orm Ray	8	4	4	0.5	0
2011-10-11	4	2	neutral	Skadi	3	409	f	Parent	6	A	cont	NA	Astrid Joey Thor Skadi Lellan Matte Orm Ray	8	4	4	0.5	0
2011-10-18	5	1	neutral	Anton	4	1366	m	Parent	18	B	train_dead_conspecific	NA	Anton Heidi Jonas Jakob Klara Ellen Sophie Lena	8	3	5	0.375	0
2011-10-18	5	1	neutral	Jakob	2	1323	m	Parent	18	B	train_dead_conspecific	NA	Anton Heidi Jonas Jakob Klara Ellen Sophie Lena	8	3	5	0.375	0
2011-10-18	5	1	neutral	Jonas	5	1140	m	Parent	18	B	train_dead_conspecific	NA	Anton Heidi Jonas Jakob Klara Ellen Sophie Lena	8	3	5	0.375	0
2011-10-18	5	1	neutral	Heidi	4	1138	f	Parent	18	B	train_dead_conspecific	NA	Anton Heidi Jonas Jakob Klara Ellen Sophie Lena	8	3	5	0.375	0
2011-10-18	5	1	neutral	Lena	1	804	f	Parent	18	B	train_dead_conspecific	NA	Anton Heidi Jonas Jakob Klara Ellen Sophie Lena	8	3	5	0.375	0
2011-10-18	5	1	neutral	Klara	2	785	f	Parent	18	B	train_dead_conspecific	NA	Anton Heidi Jonas Jakob Klara Ellen Sophie Lena	8	3	5	0.375	0
2011-10-18	5	1	neutral	Sophie	1	754	f	Parent	18	B	train_dead_conspecific	NA	Anton Heidi Jonas Jakob Klara Ellen Sophie Lena	8	3	5	0.375	0
2011-10-18	5	1	neutral	Ellen	2	726	f	Parent	18	B	train_dead_conspecific	NA	Anton Heidi Jonas Jakob Klara Ellen Sophie Lena	8	3	5	0.375	0
2011-10-18	5	1	neutral	Thor	3	1623	m	Parent	6	B	train_dead_conspecific	NA	Astrid Joey Thor Skadi Lellan Matte Orm Ray	8	4	4	0.5	0
2011-10-18	5	1	neutral	Orm	Orm	1288	m	Hand	6	B	train_dead_conspecific	NA	Astrid Joey Thor Skadi Lellan Matte Orm Ray	8	4	4	0.5	0
2011-10-18	5	1	neutral	Astrid	5	1149	f	Hand	18	B	train_dead_conspecific	NA	Astrid Joey Thor Skadi Lellan Matte Orm Ray	8	4	4	0.5	0
2011-10-18	5	1	neutral	Ray	Ray	1148	m	Hand	6	B	train_dead_conspecific	NA	Astrid Joey Thor Skadi Lellan Matte Orm Ray	8	4	4	0.5	0
2011-10-18	5	1	neutral	Matte	Matte	1031	m	Hand	6	B	train_dead_conspecific	NA	Astrid Joey Thor Skadi Lellan Matte Orm Ray	8	4	4	0.5	0
2011-10-18	5	1	neutral	Joey	Joey	740	f	Hand	18	B	train_dead_conspecific	NA	Astrid Joey Thor Skadi Lellan Matte Orm Ray	8	4	4	0.5	0
2011-10-18	5	1	neutral	Lellan	Lellan	650	f	Hand	6	B	train_dead_conspecific	NA	Astrid Joey Thor Skadi Lellan Matte Orm Ray	8	4	4	0.5	0
2011-10-18	5	1	neutral	Skadi	3	409	f	Parent	6	B	train_dead_conspecific	NA	Astrid Joey Thor Skadi Lellan Matte Orm Ray	8	4	4	0.5	0
2011-10-18	5	2	bad	Anton	4	1366	m	Parent	18	B	train_dead_conspecific	NA	Anton Heidi Jonas Jakob Klara Ellen Sophie Lena	8	3	5	0.375	0.2305
2011-10-18	5	2	bad	Jakob	2	1323	m	Parent	18	B	train_dead_conspecific	NA	Anton Heidi Jonas Jakob Klara Ellen Sophie Lena	8	3	5	0.375	0
2011-10-18	5	2	bad	Jonas	5	1140	m	Parent	18	B	train_dead_conspecific	NA	Anton Heidi Jonas Jakob Klara Ellen Sophie Lena	8	3	5	0.375	0
2011-10-18	5	2	bad	Heidi	4	1138	f	Parent	18	B	train_dead_conspecific	NA	Anton Heidi Jonas Jakob Klara Ellen Sophie Lena	8	3	5	0.375	0.3953
2011-10-18	5	2	bad	Lena	1	804	f	Parent	18	B	train_dead_conspecific	NA	Anton Heidi Jonas Jakob Klara Ellen Sophie Lena	8	3	5	0.375	0.0098
2011-10-18	5	2	bad	Klara	2	785	f	Parent	18	B	train_dead_conspecific	NA	Anton Heidi Jonas Jakob Klara Ellen Sophie Lena	8	3	5	0.375	0
2011-10-18	5	2	bad	Sophie	1	754	f	Parent	18	B	train_dead_conspecific	NA	Anton Heidi Jonas Jakob Klara Ellen Sophie Lena	8	3	5	0.375	0
2011-10-18	5	2	bad	Ellen	2	726	f	Parent	18	B	train_dead_conspecific	NA	Anton Heidi Jonas Jakob Klara Ellen Sophie Lena	8	3	5	0.375	0
2011-10-18	5	2	bad	Thor	3	1623	m	Parent	6	B	train_dead_conspecific	NA	Astrid Joey Thor Skadi Lellan Matte Orm Ray	8	4	4	0.5	0
2011-10-18	5	2	bad	Orm	Orm	1288	m	Hand	6	B	train_dead_conspecific	NA	Astrid Joey Thor Skadi Lellan Matte Orm Ray	8	4	4	0.5	0
2011-10-18	5	2	bad	Astrid	5	1149	f	Hand	18	B	train_dead_conspecific	NA	Astrid Joey Thor Skadi Lellan Matte Orm Ray	8	4	4	0.5	0
2011-10-18	5	2	bad	Ray	Ray	1148	m	Hand	6	B	train_dead_conspecific	NA	Astrid Joey Thor Skadi Lellan Matte Orm Ray	8	4	4	0.5	0
2011-10-18	5	2	bad	Matte	Matte	1031	m	Hand	6	B	train_dead_conspecific	NA	Astrid Joey Thor Skadi Lellan Matte Orm Ray	8	4	4	0.5	0
2011-10-18	5	2	bad	Joey	Joey	740	f	Hand	18	B	train_dead_conspecific	NA	Astrid Joey Thor Skadi Lellan Matte Orm Ray	8	4	4	0.5	0
2011-10-18	5	2	bad	Lellan	Lellan	650	f	Hand	6	B	train_dead_conspecific	NA	Astrid Joey Thor Skadi Lellan Matte Orm Ray	8	4	4	0.5	0
2011-10-18	5	2	bad	Skadi	3	409	f	Parent	6	B	train_dead_conspecific	NA	Astrid Joey Thor Skadi Lellan Matte Orm Ray	8	4	4	0.5	0
2011-10-20	6	1	neutral	Anton	4	1366	m	Parent	18	C	train_no_conspecific	NA	Anton Heidi Jonas Jakob Klara Ellen Sophie Lena	8	3	5	0.375	0
2011-10-20	6	1	neutral	Jakob	2	1323	m	Parent	18	C	train_no_conspecific	NA	Anton Heidi Jonas Jakob Klara Ellen Sophie Lena	8	3	5	0.375	0
2011-10-20	6	1	neutral	Jonas	5	1140	m	Parent	18	C	train_no_conspecific	NA	Anton Heidi Jonas Jakob Klara Ellen Sophie Lena	8	3	5	0.375	0
2011-10-20	6	1	neutral	Heidi	4	1138	f	Parent	18	C	train_no_conspecific	NA	Anton Heidi Jonas Jakob Klara Ellen Sophie Lena	8	3	5	0.375	0.0175
2011-10-20	6	1	neutral	Lena	1	804	f	Parent	18	C	train_no_conspecific	NA	Anton Heidi Jonas Jakob Klara Ellen Sophie Lena	8	3	5	0.375	0
2011-10-20	6	1	neutral	Klara	2	785	f	Parent	18	C	train_no_conspecific	NA	Anton Heidi Jonas Jakob Klara Ellen Sophie Lena	8	3	5	0.375	0
2011-10-20	6	1	neutral	Sophie	1	754	f	Parent	18	C	train_no_conspecific	NA	Anton Heidi Jonas Jakob Klara Ellen Sophie Lena	8	3	5	0.375	0
2011-10-20	6	1	neutral	Ellen	2	726	f	Parent	18	C	train_no_conspecific	NA	Anton Heidi Jonas Jakob Klara Ellen Sophie Lena	8	3	5	0.375	0
2011-10-20	6	1	neutral	Thor	3	1623	m	Parent	6	C	train_no_conspecific	NA	Astrid Joey Thor Skadi Lellan Matte Orm Ray	8	4	4	0.5	0
2011-10-20	6	1	neutral	Orm	Orm	1288	m	Hand	6	C	train_no_conspecific	NA	Astrid Joey Thor Skadi Lellan Matte Orm Ray	8	4	4	0.5	0
2011-10-20	6	1	neutral	Astrid	5	1149	f	Hand	18	C	train_no_conspecific	NA	Astrid Joey Thor Skadi Lellan Matte Orm Ray	8	4	4	0.5	0
2011-10-20	6	1	neutral	Ray	Ray	1148	m	Hand	6	C	train_no_conspecific	NA	Astrid Joey Thor Skadi Lellan Matte Orm Ray	8	4	4	0.5	0
2011-10-20	6	1	neutral	Matte	Matte	1031	m	Hand	6	C	train_no_conspecific	NA	Astrid Joey Thor Skadi Lellan Matte Orm Ray	8	4	4	0.5	0
2011-10-20	6	1	neutral	Joey	Joey	740	f	Hand	18	C	train_no_conspecific	NA	Astrid Joey Thor Skadi Lellan Matte Orm Ray	8	4	4	0.5	0
2011-10-20	6	1	neutral	Lellan	Lellan	650	f	Hand	6	C	train_no_conspecific	NA	Astrid Joey Thor Skadi Lellan Matte Orm Ray	8	4	4	0.5	0
2011-10-20	6	1	neutral	Skadi	3	409	f	Parent	6	C	train_no_conspecific	NA	Astrid Joey Thor Skadi Lellan Matte Orm Ray	8	4	4	0.5	0
2011-10-20	6	2	bad	Anton	4	1366	m	Parent	18	C	train_no_conspecific	NA	Anton Heidi Jonas Jakob Klara Ellen Sophie Lena	8	3	5	0.375	0.0041
2011-10-20	6	2	bad	Jakob	2	1323	m	Parent	18	C	train_no_conspecific	NA	Anton Heidi Jonas Jakob Klara Ellen Sophie Lena	8	3	5	0.375	0
2011-10-20	6	2	bad	Jonas	5	1140	m	Parent	18	C	train_no_conspecific	NA	Anton Heidi Jonas Jakob Klara Ellen Sophie Lena	8	3	5	0.375	0
2011-10-20	6	2	bad	Heidi	4	1138	f	Parent	18	C	train_no_conspecific	NA	Anton Heidi Jonas Jakob Klara Ellen Sophie Lena	8	3	5	0.375	0.1148
2011-10-20	6	2	bad	Lena	1	804	f	Parent	18	C	train_no_conspecific	NA	Anton Heidi Jonas Jakob Klara Ellen Sophie Lena	8	3	5	0.375	0
2011-10-20	6	2	bad	Klara	2	785	f	Parent	18	C	train_no_conspecific	NA	Anton Heidi Jonas Jakob Klara Ellen Sophie Lena	8	3	5	0.375	0
2011-10-20	6	2	bad	Sophie	1	754	f	Parent	18	C	train_no_conspecific	NA	Anton Heidi Jonas Jakob Klara Ellen Sophie Lena	8	3	5	0.375	0
2011-10-20	6	2	bad	Ellen	2	726	f	Parent	18	C	train_no_conspecific	NA	Anton Heidi Jonas Jakob Klara Ellen Sophie Lena	8	3	5	0.375	0
2011-10-20	6	2	bad	Thor	3	1623	m	Parent	6	C	train_no_conspecific	NA	Astrid Joey Thor Skadi Lellan Matte Orm Ray	8	4	4	0.5	0
2011-10-20	6	2	bad	Orm	Orm	1288	m	Hand	6	C	train_no_conspecific	NA	Astrid Joey Thor Skadi Lellan Matte Orm Ray	8	4	4	0.5	0
2011-10-20	6	2	bad	Astrid	5	1149	f	Hand	18	C	train_no_conspecific	NA	Astrid Joey Thor Skadi Lellan Matte Orm Ray	8	4	4	0.5	0
2011-10-20	6	2	bad	Ray	Ray	1148	m	Hand	6	C	train_no_conspecific	NA	Astrid Joey Thor Skadi Lellan Matte Orm Ray	8	4	4	0.5	0
2011-10-20	6	2	bad	Matte	Matte	1031	m	Hand	6	C	train_no_conspecific	NA	Astrid Joey Thor Skadi Lellan Matte Orm Ray	8	4	4	0.5	0
2011-10-20	6	2	bad	Joey	Joey	740	f	Hand	18	C	train_no_conspecific	NA	Astrid Joey Thor Skadi Lellan Matte Orm Ray	8	4	4	0.5	0
2011-10-20	6	2	bad	Lellan	Lellan	650	f	Hand	6	C	train_no_conspecific	NA	Astrid Joey Thor Skadi Lellan Matte Orm Ray	8	4	4	0.5	0
2011-10-20	6	2	bad	Skadi	3	409	f	Parent	6	C	train_no_conspecific	NA	Astrid Joey Thor Skadi Lellan Matte Orm Ray	8	4	4	0.5	0
2011-10-25	7	1	neutral	Anton	4	1366	m	Parent	18	C	train_dead_conspecific	NA	Anton Heidi Jonas Jakob Klara Ellen Sophie Lena	8	3	5	0.375	0
2011-10-25	7	1	neutral	Jakob	2	1323	m	Parent	18	C	train_dead_conspecific	NA	Anton Heidi Jonas Jakob Klara Ellen Sophie Lena	8	3	5	0.375	0
2011-10-25	7	1	neutral	Jonas	5	1140	m	Parent	18	C	train_dead_conspecific	NA	Anton Heidi Jonas Jakob Klara Ellen Sophie Lena	8	3	5	0.375	0
2011-10-25	7	1	neutral	Heidi	4	1138	f	Parent	18	C	train_dead_conspecific	NA	Anton Heidi Jonas Jakob Klara Ellen Sophie Lena	8	3	5	0.375	0
2011-10-25	7	1	neutral	Lena	1	804	f	Parent	18	C	train_dead_conspecific	NA	Anton Heidi Jonas Jakob Klara Ellen Sophie Lena	8	3	5	0.375	0
2011-10-25	7	1	neutral	Klara	2	785	f	Parent	18	C	train_dead_conspecific	NA	Anton Heidi Jonas Jakob Klara Ellen Sophie Lena	8	3	5	0.375	0
2011-10-25	7	1	neutral	Sophie	1	754	f	Parent	18	C	train_dead_conspecific	NA	Anton Heidi Jonas Jakob Klara Ellen Sophie Lena	8	3	5	0.375	0
2011-10-25	7	1	neutral	Ellen	2	726	f	Parent	18	C	train_dead_conspecific	NA	Anton Heidi Jonas Jakob Klara Ellen Sophie Lena	8	3	5	0.375	0
2011-10-25	7	1	neutral	Thor	3	1623	m	Parent	6	C	train_dead_conspecific	NA	Astrid Joey Thor Skadi Lellan Matte Orm Ray	8	4	4	0.5	0.0018
2011-10-25	7	1	neutral	Orm	Orm	1288	m	Hand	6	C	train_dead_conspecific	NA	Astrid Joey Thor Skadi Lellan Matte Orm Ray	8	4	4	0.5	0
2011-10-25	7	1	neutral	Astrid	5	1149	f	Hand	18	C	train_dead_conspecific	NA	Astrid Joey Thor Skadi Lellan Matte Orm Ray	8	4	4	0.5	0
2011-10-25	7	1	neutral	Ray	Ray	1148	m	Hand	6	C	train_dead_conspecific	NA	Astrid Joey Thor Skadi Lellan Matte Orm Ray	8	4	4	0.5	0
2011-10-25	7	1	neutral	Matte	Matte	1031	m	Hand	6	C	train_dead_conspecific	NA	Astrid Joey Thor Skadi Lellan Matte Orm Ray	8	4	4	0.5	0
2011-10-25	7	1	neutral	Joey	Joey	740	f	Hand	18	C	train_dead_conspecific	NA	Astrid Joey Thor Skadi Lellan Matte Orm Ray	8	4	4	0.5	0
2011-10-25	7	1	neutral	Lellan	Lellan	650	f	Hand	6	C	train_dead_conspecific	NA	Astrid Joey Thor Skadi Lellan Matte Orm Ray	8	4	4	0.5	0
2011-10-25	7	1	neutral	Skadi	3	409	f	Parent	6	C	train_dead_conspecific	NA	Astrid Joey Thor Skadi Lellan Matte Orm Ray	8	4	4	0.5	0
2011-10-25	7	2	bad	Anton	4	1366	m	Parent	18	C	train_dead_conspecific	NA	Anton Heidi Jonas Jakob Klara Ellen Sophie Lena	8	3	5	0.375	0.0465
2011-10-25	7	2	bad	Jakob	2	1323	m	Parent	18	C	train_dead_conspecific	NA	Anton Heidi Jonas Jakob Klara Ellen Sophie Lena	8	3	5	0.375	0
2011-10-25	7	2	bad	Jonas	5	1140	m	Parent	18	C	train_dead_conspecific	NA	Anton Heidi Jonas Jakob Klara Ellen Sophie Lena	8	3	5	0.375	0
2011-10-25	7	2	bad	Heidi	4	1138	f	Parent	18	C	train_dead_conspecific	NA	Anton Heidi Jonas Jakob Klara Ellen Sophie Lena	8	3	5	0.375	0.4138
2011-10-25	7	2	bad	Lena	1	804	f	Parent	18	C	train_dead_conspecific	NA	Anton Heidi Jonas Jakob Klara Ellen Sophie Lena	8	3	5	0.375	0
2011-10-25	7	2	bad	Klara	2	785	f	Parent	18	C	train_dead_conspecific	NA	Anton Heidi Jonas Jakob Klara Ellen Sophie Lena	8	3	5	0.375	0
2011-10-25	7	2	bad	Sophie	1	754	f	Parent	18	C	train_dead_conspecific	NA	Anton Heidi Jonas Jakob Klara Ellen Sophie Lena	8	3	5	0.375	0
2011-10-25	7	2	bad	Ellen	2	726	f	Parent	18	C	train_dead_conspecific	NA	Anton Heidi Jonas Jakob Klara Ellen Sophie Lena	8	3	5	0.375	0
2011-10-25	7	2	bad	Thor	3	1623	m	Parent	6	C	train_dead_conspecific	NA	Astrid Joey Thor Skadi Lellan Matte Orm Ray	8	4	4	0.5	0
2011-10-25	7	2	bad	Orm	Orm	1288	m	Hand	6	C	train_dead_conspecific	NA	Astrid Joey Thor Skadi Lellan Matte Orm Ray	8	4	4	0.5	0
2011-10-25	7	2	bad	Astrid	5	1149	f	Hand	18	C	train_dead_conspecific	NA	Astrid Joey Thor Skadi Lellan Matte Orm Ray	8	4	4	0.5	0
2011-10-25	7	2	bad	Ray	Ray	1148	m	Hand	6	C	train_dead_conspecific	NA	Astrid Joey Thor Skadi Lellan Matte Orm Ray	8	4	4	0.5	0
2011-10-25	7	2	bad	Matte	Matte	1031	m	Hand	6	C	train_dead_conspecific	NA	Astrid Joey Thor Skadi Lellan Matte Orm Ray	8	4	4	0.5	0
2011-10-25	7	2	bad	Joey	Joey	740	f	Hand	18	C	train_dead_conspecific	NA	Astrid Joey Thor Skadi Lellan Matte Orm Ray	8	4	4	0.5	0
2011-10-25	7	2	bad	Lellan	Lellan	650	f	Hand	6	C	train_dead_conspecific	NA	Astrid Joey Thor Skadi Lellan Matte Orm Ray	8	4	4	0.5	0
2011-10-25	7	2	bad	Skadi	3	409	f	Parent	6	C	train_dead_conspecific	NA	Astrid Joey Thor Skadi Lellan Matte Orm Ray	8	4	4	0.5	0
2011-10-27	8	1	neutral	Anton	4	1366	m	Parent	18	C	train_no_conspecific	NA	Anton Heidi Jonas Jakob Klara Ellen Sophie Lena	8	3	5	0.375	0
2011-10-27	8	1	neutral	Jakob	2	1323	m	Parent	18	C	train_no_conspecific	NA	Anton Heidi Jonas Jakob Klara Ellen Sophie Lena	8	3	5	0.375	0
2011-10-27	8	1	neutral	Jonas	5	1140	m	Parent	18	C	train_no_conspecific	NA	Anton Heidi Jonas Jakob Klara Ellen Sophie Lena	8	3	5	0.375	0
2011-10-27	8	1	neutral	Heidi	4	1138	f	Parent	18	C	train_no_conspecific	NA	Anton Heidi Jonas Jakob Klara Ellen Sophie Lena	8	3	5	0.375	0
2011-10-27	8	1	neutral	Lena	1	804	f	Parent	18	C	train_no_conspecific	NA	Anton Heidi Jonas Jakob Klara Ellen Sophie Lena	8	3	5	0.375	0
2011-10-27	8	1	neutral	Klara	2	785	f	Parent	18	C	train_no_conspecific	NA	Anton Heidi Jonas Jakob Klara Ellen Sophie Lena	8	3	5	0.375	0
2011-10-27	8	1	neutral	Sophie	1	754	f	Parent	18	C	train_no_conspecific	NA	Anton Heidi Jonas Jakob Klara Ellen Sophie Lena	8	3	5	0.375	0
2011-10-27	8	1	neutral	Ellen	2	726	f	Parent	18	C	train_no_conspecific	NA	Anton Heidi Jonas Jakob Klara Ellen Sophie Lena	8	3	5	0.375	0
2011-10-27	8	1	neutral	Thor	3	1623	m	Parent	6	C	train_no_conspecific	NA	Astrid Joey Thor Skadi Lellan Matte Orm Ray	8	4	4	0.5	0.0337
2011-10-27	8	1	neutral	Orm	Orm	1288	m	Hand	6	C	train_no_conspecific	NA	Astrid Joey Thor Skadi Lellan Matte Orm Ray	8	4	4	0.5	0
2011-10-27	8	1	neutral	Astrid	5	1149	f	Hand	18	C	train_no_conspecific	NA	Astrid Joey Thor Skadi Lellan Matte Orm Ray	8	4	4	0.5	0.0089
2011-10-27	8	1	neutral	Ray	Ray	1148	m	Hand	6	C	train_no_conspecific	NA	Astrid Joey Thor Skadi Lellan Matte Orm Ray	8	4	4	0.5	0
2011-10-27	8	1	neutral	Matte	Matte	1031	m	Hand	6	C	train_no_conspecific	NA	Astrid Joey Thor Skadi Lellan Matte Orm Ray	8	4	4	0.5	0
2011-10-27	8	1	neutral	Joey	Joey	740	f	Hand	18	C	train_no_conspecific	NA	Astrid Joey Thor Skadi Lellan Matte Orm Ray	8	4	4	0.5	0
2011-10-27	8	1	neutral	Lellan	Lellan	650	f	Hand	6	C	train_no_conspecific	NA	Astrid Joey Thor Skadi Lellan Matte Orm Ray	8	4	4	0.5	0
2011-10-27	8	1	neutral	Skadi	3	409	f	Parent	6	C	train_no_conspecific	NA	Astrid Joey Thor Skadi Lellan Matte Orm Ray	8	4	4	0.5	0
2011-10-27	8	2	bad	Anton	4	1366	m	Parent	18	C	train_no_conspecific	NA	Anton Heidi Jonas Jakob Klara Ellen Sophie Lena	8	3	5	0.375	0.022
2011-10-27	8	2	bad	Jakob	2	1323	m	Parent	18	C	train_no_conspecific	NA	Anton Heidi Jonas Jakob Klara Ellen Sophie Lena	8	3	5	0.375	0
2011-10-27	8	2	bad	Jonas	5	1140	m	Parent	18	C	train_no_conspecific	NA	Anton Heidi Jonas Jakob Klara Ellen Sophie Lena	8	3	5	0.375	0
2011-10-27	8	2	bad	Heidi	4	1138	f	Parent	18	C	train_no_conspecific	NA	Anton Heidi Jonas Jakob Klara Ellen Sophie Lena	8	3	5	0.375	0.2809
2011-10-27	8	2	bad	Lena	1	804	f	Parent	18	C	train_no_conspecific	NA	Anton Heidi Jonas Jakob Klara Ellen Sophie Lena	8	3	5	0.375	0.0342
2011-10-27	8	2	bad	Klara	2	785	f	Parent	18	C	train_no_conspecific	NA	Anton Heidi Jonas Jakob Klara Ellen Sophie Lena	8	3	5	0.375	0
2011-10-27	8	2	bad	Sophie	1	754	f	Parent	18	C	train_no_conspecific	NA	Anton Heidi Jonas Jakob Klara Ellen Sophie Lena	8	3	5	0.375	0
2011-10-27	8	2	bad	Ellen	2	726	f	Parent	18	C	train_no_conspecific	NA	Anton Heidi Jonas Jakob Klara Ellen Sophie Lena	8	3	5	0.375	0
2011-10-27	8	2	bad	Thor	3	1623	m	Parent	6	C	train_no_conspecific	NA	Astrid Joey Thor Skadi Lellan Matte Orm Ray	8	4	4	0.5	0.0081
2011-10-27	8	2	bad	Orm	Orm	1288	m	Hand	6	C	train_no_conspecific	NA	Astrid Joey Thor Skadi Lellan Matte Orm Ray	8	4	4	0.5	0
2011-10-27	8	2	bad	Astrid	5	1149	f	Hand	18	C	train_no_conspecific	NA	Astrid Joey Thor Skadi Lellan Matte Orm Ray	8	4	4	0.5	0
2011-10-27	8	2	bad	Ray	Ray	1148	m	Hand	6	C	train_no_conspecific	NA	Astrid Joey Thor Skadi Lellan Matte Orm Ray	8	4	4	0.5	0
2011-10-27	8	2	bad	Matte	Matte	1031	m	Hand	6	C	train_no_conspecific	NA	Astrid Joey Thor Skadi Lellan Matte Orm Ray	8	4	4	0.5	0
2011-10-27	8	2	bad	Joey	Joey	740	f	Hand	18	C	train_no_conspecific	NA	Astrid Joey Thor Skadi Lellan Matte Orm Ray	8	4	4	0.5	0
2011-10-27	8	2	bad	Lellan	Lellan	650	f	Hand	6	C	train_no_conspecific	NA	Astrid Joey Thor Skadi Lellan Matte Orm Ray	8	4	4	0.5	0
2011-10-27	8	2	bad	Skadi	3	409	f	Parent	6	C	train_no_conspecific	NA	Astrid Joey Thor Skadi Lellan Matte Orm Ray	8	4	4	0.5	0
2011-10-31	9	1	neutral	Anton	4	1366	m	Parent	18	D	train_dead_conspecific	NA	Anton Heidi Jonas Jakob Klara Ellen Sophie Lena	8	3	5	0.375	0.0157
2011-10-31	9	1	neutral	Jakob	2	1323	m	Parent	18	D	train_dead_conspecific	NA	Anton Heidi Jonas Jakob Klara Ellen Sophie Lena	8	3	5	0.375	0
2011-10-31	9	1	neutral	Jonas	5	1140	m	Parent	18	D	train_dead_conspecific	NA	Anton Heidi Jonas Jakob Klara Ellen Sophie Lena	8	3	5	0.375	0
2011-10-31	9	1	neutral	Heidi	4	1138	f	Parent	18	D	train_dead_conspecific	NA	Anton Heidi Jonas Jakob Klara Ellen Sophie Lena	8	3	5	0.375	0.1997
2011-10-31	9	1	neutral	Lena	1	804	f	Parent	18	D	train_dead_conspecific	NA	Anton Heidi Jonas Jakob Klara Ellen Sophie Lena	8	3	5	0.375	0
2011-10-31	9	1	neutral	Klara	2	785	f	Parent	18	D	train_dead_conspecific	NA	Anton Heidi Jonas Jakob Klara Ellen Sophie Lena	8	3	5	0.375	0
2011-10-31	9	1	neutral	Sophie	1	754	f	Parent	18	D	train_dead_conspecific	NA	Anton Heidi Jonas Jakob Klara Ellen Sophie Lena	8	3	5	0.375	0
2011-10-31	9	1	neutral	Ellen	2	726	f	Parent	18	D	train_dead_conspecific	NA	Anton Heidi Jonas Jakob Klara Ellen Sophie Lena	8	3	5	0.375	0
2011-10-31	9	1	neutral	Thor	3	1623	m	Parent	6	D	train_dead_conspecific	NA	Astrid Joey Thor Skadi Lellan Matte Orm Ray	8	4	4	0.5	0.1942
2011-10-31	9	1	neutral	Orm	Orm	1288	m	Hand	6	D	train_dead_conspecific	NA	Astrid Joey Thor Skadi Lellan Matte Orm Ray	8	4	4	0.5	0
2011-10-31	9	1	neutral	Astrid	5	1149	f	Hand	18	D	train_dead_conspecific	NA	Astrid Joey Thor Skadi Lellan Matte Orm Ray	8	4	4	0.5	0
2011-10-31	9	1	neutral	Ray	Ray	1148	m	Hand	6	D	train_dead_conspecific	NA	Astrid Joey Thor Skadi Lellan Matte Orm Ray	8	4	4	0.5	0
2011-10-31	9	1	neutral	Matte	Matte	1031	m	Hand	6	D	train_dead_conspecific	NA	Astrid Joey Thor Skadi Lellan Matte Orm Ray	8	4	4	0.5	0
2011-10-31	9	1	neutral	Joey	Joey	740	f	Hand	18	D	train_dead_conspecific	NA	Astrid Joey Thor Skadi Lellan Matte Orm Ray	8	4	4	0.5	0
2011-10-31	9	1	neutral	Lellan	Lellan	650	f	Hand	6	D	train_dead_conspecific	NA	Astrid Joey Thor Skadi Lellan Matte Orm Ray	8	4	4	0.5	0
2011-10-31	9	1	neutral	Skadi	3	409	f	Parent	6	D	train_dead_conspecific	NA	Astrid Joey Thor Skadi Lellan Matte Orm Ray	8	4	4	0.5	0
2011-10-31	9	2	bad	Anton	4	1366	m	Parent	18	D	train_dead_conspecific	NA	Anton Heidi Jonas Jakob Klara Ellen Sophie Lena	8	3	5	0.375	0.2548
2011-10-31	9	2	bad	Jakob	2	1323	m	Parent	18	D	train_dead_conspecific	NA	Anton Heidi Jonas Jakob Klara Ellen Sophie Lena	8	3	5	0.375	0
2011-10-31	9	2	bad	Jonas	5	1140	m	Parent	18	D	train_dead_conspecific	NA	Anton Heidi Jonas Jakob Klara Ellen Sophie Lena	8	3	5	0.375	0
2011-10-31	9	2	bad	Heidi	4	1138	f	Parent	18	D	train_dead_conspecific	NA	Anton Heidi Jonas Jakob Klara Ellen Sophie Lena	8	3	5	0.375	0.2764
2011-10-31	9	2	bad	Lena	1	804	f	Parent	18	D	train_dead_conspecific	NA	Anton Heidi Jonas Jakob Klara Ellen Sophie Lena	8	3	5	0.375	0
2011-10-31	9	2	bad	Klara	2	785	f	Parent	18	D	train_dead_conspecific	NA	Anton Heidi Jonas Jakob Klara Ellen Sophie Lena	8	3	5	0.375	0
2011-10-31	9	2	bad	Sophie	1	754	f	Parent	18	D	train_dead_conspecific	NA	Anton Heidi Jonas Jakob Klara Ellen Sophie Lena	8	3	5	0.375	0.4087
2011-10-31	9	2	bad	Ellen	2	726	f	Parent	18	D	train_dead_conspecific	NA	Anton Heidi Jonas Jakob Klara Ellen Sophie Lena	8	3	5	0.375	0
2011-10-31	9	2	bad	Thor	3	1623	m	Parent	6	D	train_dead_conspecific	NA	Astrid Joey Thor Skadi Lellan Matte Orm Ray	8	4	4	0.5	0
2011-10-31	9	2	bad	Orm	Orm	1288	m	Hand	6	D	train_dead_conspecific	NA	Astrid Joey Thor Skadi Lellan Matte Orm Ray	8	4	4	0.5	0
2011-10-31	9	2	bad	Astrid	5	1149	f	Hand	18	D	train_dead_conspecific	NA	Astrid Joey Thor Skadi Lellan Matte Orm Ray	8	4	4	0.5	0
2011-10-31	9	2	bad	Ray	Ray	1148	m	Hand	6	D	train_dead_conspecific	NA	Astrid Joey Thor Skadi Lellan Matte Orm Ray	8	4	4	0.5	0
2011-10-31	9	2	bad	Matte	Matte	1031	m	Hand	6	D	train_dead_conspecific	NA	Astrid Joey Thor Skadi Lellan Matte Orm Ray	8	4	4	0.5	0
2011-10-31	9	2	bad	Joey	Joey	740	f	Hand	18	D	train_dead_conspecific	NA	Astrid Joey Thor Skadi Lellan Matte Orm Ray	8	4	4	0.5	0
2011-10-31	9	2	bad	Lellan	Lellan	650	f	Hand	6	D	train_dead_conspecific	NA	Astrid Joey Thor Skadi Lellan Matte Orm Ray	8	4	4	0.5	0
2011-10-31	9	2	bad	Skadi	3	409	f	Parent	6	D	train_dead_conspecific	NA	Astrid Joey Thor Skadi Lellan Matte Orm Ray	8	4	4	0.5	0
2011-11-03	10	1	bad	Anton	4	1366	m	Parent	19	E	train_no_conspecific	NA	Anton Heidi Jonas Jakob Klara Ellen Sophie Lena	8	3	5	0.375	0.2751
2011-11-03	10	1	bad	Jakob	2	1323	m	Parent	19	E	train_no_conspecific	NA	Anton Heidi Jonas Jakob Klara Ellen Sophie Lena	8	3	5	0.375	0
2011-11-03	10	1	bad	Jonas	5	1140	m	Parent	19	E	train_no_conspecific	NA	Anton Heidi Jonas Jakob Klara Ellen Sophie Lena	8	3	5	0.375	0
2011-11-03	10	1	bad	Heidi	4	1138	f	Parent	19	E	train_no_conspecific	NA	Anton Heidi Jonas Jakob Klara Ellen Sophie Lena	8	3	5	0.375	0.4751
2011-11-03	10	1	bad	Lena	1	804	f	Parent	19	E	train_no_conspecific	NA	Anton Heidi Jonas Jakob Klara Ellen Sophie Lena	8	3	5	0.375	0
2011-11-03	10	1	bad	Klara	2	785	f	Parent	19	E	train_no_conspecific	NA	Anton Heidi Jonas Jakob Klara Ellen Sophie Lena	8	3	5	0.375	0
2011-11-03	10	1	bad	Sophie	1	754	f	Parent	19	E	train_no_conspecific	NA	Anton Heidi Jonas Jakob Klara Ellen Sophie Lena	8	3	5	0.375	0
2011-11-03	10	1	bad	Ellen	2	726	f	Parent	19	E	train_no_conspecific	NA	Anton Heidi Jonas Jakob Klara Ellen Sophie Lena	8	3	5	0.375	0
2011-11-03	10	1	bad	Thor	3	1623	m	Parent	7	E	train_no_conspecific	NA	Astrid Joey Thor Skadi Lellan Matte Orm Ray	8	4	4	0.5	0.0332
2011-11-03	10	1	bad	Orm	Orm	1288	m	Hand	7	E	train_no_conspecific	NA	Astrid Joey Thor Skadi Lellan Matte Orm Ray	8	4	4	0.5	0
2011-11-03	10	1	bad	Astrid	5	1149	f	Hand	19	E	train_no_conspecific	NA	Astrid Joey Thor Skadi Lellan Matte Orm Ray	8	4	4	0.5	0
2011-11-03	10	1	bad	Ray	Ray	1148	m	Hand	7	E	train_no_conspecific	NA	Astrid Joey Thor Skadi Lellan Matte Orm Ray	8	4	4	0.5	0
2011-11-03	10	1	bad	Matte	Matte	1031	m	Hand	7	E	train_no_conspecific	NA	Astrid Joey Thor Skadi Lellan Matte Orm Ray	8	4	4	0.5	0.0084
2011-11-03	10	1	bad	Joey	Joey	740	f	Hand	19	E	train_no_conspecific	NA	Astrid Joey Thor Skadi Lellan Matte Orm Ray	8	4	4	0.5	0
2011-11-03	10	1	bad	Lellan	Lellan	650	f	Hand	7	E	train_no_conspecific	NA	Astrid Joey Thor Skadi Lellan Matte Orm Ray	8	4	4	0.5	0
2011-11-03	10	1	bad	Skadi	3	409	f	Parent	7	E	train_no_conspecific	NA	Astrid Joey Thor Skadi Lellan Matte Orm Ray	8	4	4	0.5	0.345
2011-11-03	10	2	neutral	Anton	4	1366	m	Parent	19	E	train_no_conspecific	NA	Anton Heidi Jonas Jakob Klara Ellen Sophie Lena	8	3	5	0.375	0.0087
2011-11-03	10	2	neutral	Jakob	2	1323	m	Parent	19	E	train_no_conspecific	NA	Anton Heidi Jonas Jakob Klara Ellen Sophie Lena	8	3	5	0.375	0
2011-11-03	10	2	neutral	Jonas	5	1140	m	Parent	19	E	train_no_conspecific	NA	Anton Heidi Jonas Jakob Klara Ellen Sophie Lena	8	3	5	0.375	0
2011-11-03	10	2	neutral	Heidi	4	1138	f	Parent	19	E	train_no_conspecific	NA	Anton Heidi Jonas Jakob Klara Ellen Sophie Lena	8	3	5	0.375	0.0876
2011-11-03	10	2	neutral	Lena	1	804	f	Parent	19	E	train_no_conspecific	NA	Anton Heidi Jonas Jakob Klara Ellen Sophie Lena	8	3	5	0.375	0
2011-11-03	10	2	neutral	Klara	2	785	f	Parent	19	E	train_no_conspecific	NA	Anton Heidi Jonas Jakob Klara Ellen Sophie Lena	8	3	5	0.375	0
2011-11-03	10	2	neutral	Sophie	1	754	f	Parent	19	E	train_no_conspecific	NA	Anton Heidi Jonas Jakob Klara Ellen Sophie Lena	8	3	5	0.375	0
2011-11-03	10	2	neutral	Ellen	2	726	f	Parent	19	E	train_no_conspecific	NA	Anton Heidi Jonas Jakob Klara Ellen Sophie Lena	8	3	5	0.375	0
2011-11-03	10	2	neutral	Thor	3	1623	m	Parent	7	E	train_no_conspecific	NA	Astrid Joey Thor Skadi Lellan Matte Orm Ray	8	4	4	0.5	0.0408
2011-11-03	10	2	neutral	Orm	Orm	1288	m	Hand	7	E	train_no_conspecific	NA	Astrid Joey Thor Skadi Lellan Matte Orm Ray	8	4	4	0.5	0
2011-11-03	10	2	neutral	Astrid	5	1149	f	Hand	19	E	train_no_conspecific	NA	Astrid Joey Thor Skadi Lellan Matte Orm Ray	8	4	4	0.5	0
2011-11-03	10	2	neutral	Ray	Ray	1148	m	Hand	7	E	train_no_conspecific	NA	Astrid Joey Thor Skadi Lellan Matte Orm Ray	8	4	4	0.5	0
2011-11-03	10	2	neutral	Matte	Matte	1031	m	Hand	7	E	train_no_conspecific	NA	Astrid Joey Thor Skadi Lellan Matte Orm Ray	8	4	4	0.5	0
2011-11-03	10	2	neutral	Joey	Joey	740	f	Hand	19	E	train_no_conspecific	NA	Astrid Joey Thor Skadi Lellan Matte Orm Ray	8	4	4	0.5	0
2011-11-03	10	2	neutral	Lellan	Lellan	650	f	Hand	7	E	train_no_conspecific	NA	Astrid Joey Thor Skadi Lellan Matte Orm Ray	8	4	4	0.5	0
2011-11-03	10	2	neutral	Skadi	3	409	f	Parent	7	E	train_no_conspecific	NA	Astrid Joey Thor Skadi Lellan Matte Orm Ray	8	4	4	0.5	0.008
2011-11-11	11	1	bad	Anton	4	1366	m	Parent	19	A	train_dead_conspecific	NA	Anton Heidi Jonas Jakob Klara Ellen Sophie Lena	8	3	5	0.375	0.3455
2011-11-11	11	1	bad	Jakob	2	1323	m	Parent	19	A	train_dead_conspecific	NA	Anton Heidi Jonas Jakob Klara Ellen Sophie Lena	8	3	5	0.375	0
2011-11-11	11	1	bad	Jonas	5	1140	m	Parent	19	A	train_dead_conspecific	NA	Anton Heidi Jonas Jakob Klara Ellen Sophie Lena	8	3	5	0.375	0
2011-11-11	11	1	bad	Heidi	4	1138	f	Parent	19	A	train_dead_conspecific	NA	Anton Heidi Jonas Jakob Klara Ellen Sophie Lena	8	3	5	0.375	0.3779
2011-11-11	11	1	bad	Lena	1	804	f	Parent	19	A	train_dead_conspecific	NA	Anton Heidi Jonas Jakob Klara Ellen Sophie Lena	8	3	5	0.375	0
2011-11-11	11	1	bad	Klara	2	785	f	Parent	19	A	train_dead_conspecific	NA	Anton Heidi Jonas Jakob Klara Ellen Sophie Lena	8	3	5	0.375	0
2011-11-11	11	1	bad	Sophie	1	754	f	Parent	19	A	train_dead_conspecific	NA	Anton Heidi Jonas Jakob Klara Ellen Sophie Lena	8	3	5	0.375	0
2011-11-11	11	1	bad	Ellen	2	726	f	Parent	19	A	train_dead_conspecific	NA	Anton Heidi Jonas Jakob Klara Ellen Sophie Lena	8	3	5	0.375	0
2011-11-11	11	1	bad	Thor	3	1623	m	Parent	7	A	train_dead_conspecific	NA	Astrid Joey Thor Skadi Lellan Matte Orm Ray	8	4	4	0.5	0
2011-11-11	11	1	bad	Orm	Orm	1288	m	Hand	7	A	train_dead_conspecific	NA	Astrid Joey Thor Skadi Lellan Matte Orm Ray	8	4	4	0.5	0
2011-11-11	11	1	bad	Astrid	5	1149	f	Hand	19	A	train_dead_conspecific	NA	Astrid Joey Thor Skadi Lellan Matte Orm Ray	8	4	4	0.5	0
2011-11-11	11	1	bad	Ray	Ray	1148	m	Hand	7	A	train_dead_conspecific	NA	Astrid Joey Thor Skadi Lellan Matte Orm Ray	8	4	4	0.5	0
2011-11-11	11	1	bad	Matte	Matte	1031	m	Hand	7	A	train_dead_conspecific	NA	Astrid Joey Thor Skadi Lellan Matte Orm Ray	8	4	4	0.5	0
2011-11-11	11	1	bad	Joey	Joey	740	f	Hand	19	A	train_dead_conspecific	NA	Astrid Joey Thor Skadi Lellan Matte Orm Ray	8	4	4	0.5	0
2011-11-11	11	1	bad	Lellan	Lellan	650	f	Hand	7	A	train_dead_conspecific	NA	Astrid Joey Thor Skadi Lellan Matte Orm Ray	8	4	4	0.5	0
2011-11-11	11	1	bad	Skadi	3	409	f	Parent	7	A	train_dead_conspecific	NA	Astrid Joey Thor Skadi Lellan Matte Orm Ray	8	4	4	0.5	0
2011-11-11	11	2	neutral	Anton	4	1366	m	Parent	19	A	train_dead_conspecific	NA	Anton Heidi Jonas Jakob Klara Ellen Sophie Lena	8	3	5	0.375	0
2011-11-11	11	2	neutral	Jakob	2	1323	m	Parent	19	A	train_dead_conspecific	NA	Anton Heidi Jonas Jakob Klara Ellen Sophie Lena	8	3	5	0.375	0
2011-11-11	11	2	neutral	Jonas	5	1140	m	Parent	19	A	train_dead_conspecific	NA	Anton Heidi Jonas Jakob Klara Ellen Sophie Lena	8	3	5	0.375	0
2011-11-11	11	2	neutral	Heidi	4	1138	f	Parent	19	A	train_dead_conspecific	NA	Anton Heidi Jonas Jakob Klara Ellen Sophie Lena	8	3	5	0.375	0.0467
2011-11-11	11	2	neutral	Lena	1	804	f	Parent	19	A	train_dead_conspecific	NA	Anton Heidi Jonas Jakob Klara Ellen Sophie Lena	8	3	5	0.375	0
2011-11-11	11	2	neutral	Klara	2	785	f	Parent	19	A	train_dead_conspecific	NA	Anton Heidi Jonas Jakob Klara Ellen Sophie Lena	8	3	5	0.375	0
2011-11-11	11	2	neutral	Sophie	1	754	f	Parent	19	A	train_dead_conspecific	NA	Anton Heidi Jonas Jakob Klara Ellen Sophie Lena	8	3	5	0.375	0
2011-11-11	11	2	neutral	Ellen	2	726	f	Parent	19	A	train_dead_conspecific	NA	Anton Heidi Jonas Jakob Klara Ellen Sophie Lena	8	3	5	0.375	0
2011-11-11	11	2	neutral	Thor	3	1623	m	Parent	7	A	train_dead_conspecific	NA	Astrid Joey Thor Skadi Lellan Matte Orm Ray	8	4	4	0.5	0.2791
2011-11-11	11	2	neutral	Orm	Orm	1288	m	Hand	7	A	train_dead_conspecific	NA	Astrid Joey Thor Skadi Lellan Matte Orm Ray	8	4	4	0.5	0
2011-11-11	11	2	neutral	Astrid	5	1149	f	Hand	19	A	train_dead_conspecific	NA	Astrid Joey Thor Skadi Lellan Matte Orm Ray	8	4	4	0.5	0
2011-11-11	11	2	neutral	Ray	Ray	1148	m	Hand	7	A	train_dead_conspecific	NA	Astrid Joey Thor Skadi Lellan Matte Orm Ray	8	4	4	0.5	0
2011-11-11	11	2	neutral	Matte	Matte	1031	m	Hand	7	A	train_dead_conspecific	NA	Astrid Joey Thor Skadi Lellan Matte Orm Ray	8	4	4	0.5	0
2011-11-11	11	2	neutral	Joey	Joey	740	f	Hand	19	A	train_dead_conspecific	NA	Astrid Joey Thor Skadi Lellan Matte Orm Ray	8	4	4	0.5	0
2011-11-11	11	2	neutral	Lellan	Lellan	650	f	Hand	7	A	train_dead_conspecific	NA	Astrid Joey Thor Skadi Lellan Matte Orm Ray	8	4	4	0.5	0
2011-11-11	11	2	neutral	Skadi	3	409	f	Parent	7	A	train_dead_conspecific	NA	Astrid Joey Thor Skadi Lellan Matte Orm Ray	8	4	4	0.5	0.181
2011-11-13	12	1	neutral	Anton	4	1366	m	Parent	19	E	test	2	Anton Heidi Jonas Jakob Klara Ellen Sophie Lena	8	3	5	0.375	0.3882
2011-11-13	12	1	neutral	Jakob	2	1323	m	Parent	19	E	test	2	Anton Heidi Jonas Jakob Klara Ellen Sophie Lena	8	3	5	0.375	0
2011-11-13	12	1	neutral	Jonas	5	1140	m	Parent	19	E	test	2	Anton Heidi Jonas Jakob Klara Ellen Sophie Lena	8	3	5	0.375	0
2011-11-13	12	1	neutral	Heidi	4	1138	f	Parent	19	E	test	2	Anton Heidi Jonas Jakob Klara Ellen Sophie Lena	8	3	5	0.375	0.1634
2011-11-13	12	1	neutral	Lena	1	804	f	Parent	19	E	test	2	Anton Heidi Jonas Jakob Klara Ellen Sophie Lena	8	3	5	0.375	0
2011-11-13	12	1	neutral	Klara	2	785	f	Parent	19	E	test	2	Anton Heidi Jonas Jakob Klara Ellen Sophie Lena	8	3	5	0.375	0
2011-11-13	12	1	neutral	Sophie	1	754	f	Parent	19	E	test	2	Anton Heidi Jonas Jakob Klara Ellen Sophie Lena	8	3	5	0.375	0
2011-11-13	12	1	neutral	Ellen	2	726	f	Parent	19	E	test	2	Anton Heidi Jonas Jakob Klara Ellen Sophie Lena	8	3	5	0.375	0
2011-11-13	12	1	neutral	Thor	3	1623	m	Parent	7	E	test	2	Astrid Joey Thor Skadi Lellan Matte Orm Ray	8	4	4	0.5	0.3116
2011-11-13	12	1	neutral	Orm	Orm	1288	m	Hand	7	E	test	2	Astrid Joey Thor Skadi Lellan Matte Orm Ray	8	4	4	0.5	0
2011-11-13	12	1	neutral	Astrid	5	1149	f	Hand	19	E	test	2	Astrid Joey Thor Skadi Lellan Matte Orm Ray	8	4	4	0.5	0
2011-11-13	12	1	neutral	Ray	Ray	1148	m	Hand	7	E	test	2	Astrid Joey Thor Skadi Lellan Matte Orm Ray	8	4	4	0.5	0
2011-11-13	12	1	neutral	Matte	Matte	1031	m	Hand	7	E	test	2	Astrid Joey Thor Skadi Lellan Matte Orm Ray	8	4	4	0.5	0
2011-11-13	12	1	neutral	Joey	Joey	740	f	Hand	19	E	test	2	Astrid Joey Thor Skadi Lellan Matte Orm Ray	8	4	4	0.5	0
2011-11-13	12	1	neutral	Lellan	Lellan	650	f	Hand	7	E	test	2	Astrid Joey Thor Skadi Lellan Matte Orm Ray	8	4	4	0.5	0
2011-11-13	12	1	neutral	Skadi	3	409	f	Parent	7	E	test	2	Astrid Joey Thor Skadi Lellan Matte Orm Ray	8	4	4	0.5	0.0043
2011-11-13	12	2	bad	Anton	4	1366	m	Parent	19	E	test	2	Anton Heidi Jonas Jakob Klara Ellen Sophie Lena	8	3	5	0.375	0.3423
2011-11-13	12	2	bad	Jakob	2	1323	m	Parent	19	E	test	2	Anton Heidi Jonas Jakob Klara Ellen Sophie Lena	8	3	5	0.375	0
2011-11-13	12	2	bad	Jonas	5	1140	m	Parent	19	E	test	2	Anton Heidi Jonas Jakob Klara Ellen Sophie Lena	8	3	5	0.375	0
2011-11-13	12	2	bad	Heidi	4	1138	f	Parent	19	E	test	2	Anton Heidi Jonas Jakob Klara Ellen Sophie Lena	8	3	5	0.375	0.4517
2011-11-13	12	2	bad	Lena	1	804	f	Parent	19	E	test	2	Anton Heidi Jonas Jakob Klara Ellen Sophie Lena	8	3	5	0.375	0
2011-11-13	12	2	bad	Klara	2	785	f	Parent	19	E	test	2	Anton Heidi Jonas Jakob Klara Ellen Sophie Lena	8	3	5	0.375	0
2011-11-13	12	2	bad	Sophie	1	754	f	Parent	19	E	test	2	Anton Heidi Jonas Jakob Klara Ellen Sophie Lena	8	3	5	0.375	0
2011-11-13	12	2	bad	Ellen	2	726	f	Parent	19	E	test	2	Anton Heidi Jonas Jakob Klara Ellen Sophie Lena	8	3	5	0.375	0.0121
2011-11-13	12	2	bad	Thor	3	1623	m	Parent	7	E	test	2	Astrid Joey Thor Skadi Lellan Matte Orm Ray	8	4	4	0.5	0.3287
2011-11-13	12	2	bad	Orm	Orm	1288	m	Hand	7	E	test	2	Astrid Joey Thor Skadi Lellan Matte Orm Ray	8	4	4	0.5	0
2011-11-13	12	2	bad	Astrid	5	1149	f	Hand	19	E	test	2	Astrid Joey Thor Skadi Lellan Matte Orm Ray	8	4	4	0.5	0
2011-11-13	12	2	bad	Ray	Ray	1148	m	Hand	7	E	test	2	Astrid Joey Thor Skadi Lellan Matte Orm Ray	8	4	4	0.5	0
2011-11-13	12	2	bad	Matte	Matte	1031	m	Hand	7	E	test	2	Astrid Joey Thor Skadi Lellan Matte Orm Ray	8	4	4	0.5	0
2011-11-13	12	2	bad	Joey	Joey	740	f	Hand	19	E	test	2	Astrid Joey Thor Skadi Lellan Matte Orm Ray	8	4	4	0.5	0
2011-11-13	12	2	bad	Lellan	Lellan	650	f	Hand	7	E	test	2	Astrid Joey Thor Skadi Lellan Matte Orm Ray	8	4	4	0.5	0
2011-11-13	12	2	bad	Skadi	3	409	f	Parent	7	E	test	2	Astrid Joey Thor Skadi Lellan Matte Orm Ray	8	4	4	0.5	0.0379
2011-12-05	13	1	bad	Anton	4	1366	m	Parent	20	F	test	24	Anton Heidi Jonas Jakob Klara Ellen Sophie Lena	8	3	5	0.375	0.7903
2011-12-05	13	1	bad	Jakob	2	1323	m	Parent	20	F	test	24	Anton Heidi Jonas Jakob Klara Ellen Sophie Lena	8	3	5	0.375	0
2011-12-05	13	1	bad	Jonas	5	1140	m	Parent	20	F	test	24	Anton Heidi Jonas Jakob Klara Ellen Sophie Lena	8	3	5	0.375	0
2011-12-05	13	1	bad	Heidi	4	1138	f	Parent	20	F	test	24	Anton Heidi Jonas Jakob Klara Ellen Sophie Lena	8	3	5	0.375	0.5805
2011-12-05	13	1	bad	Lena	1	804	f	Parent	20	F	test	24	Anton Heidi Jonas Jakob Klara Ellen Sophie Lena	8	3	5	0.375	0
2011-12-05	13	1	bad	Klara	2	785	f	Parent	20	F	test	24	Anton Heidi Jonas Jakob Klara Ellen Sophie Lena	8	3	5	0.375	0
2011-12-05	13	1	bad	Sophie	1	754	f	Parent	20	F	test	24	Anton Heidi Jonas Jakob Klara Ellen Sophie Lena	8	3	5	0.375	0
2011-12-05	13	1	bad	Ellen	2	726	f	Parent	20	F	test	24	Anton Heidi Jonas Jakob Klara Ellen Sophie Lena	8	3	5	0.375	0
2011-12-05	13	1	bad	Thor	3	1623	m	Parent	8	F	test	24	Astrid Joey Thor Skadi Lellan Matte Orm Ray	8	4	4	0.5	0.4678
2011-12-05	13	1	bad	Orm	Orm	1288	m	Hand	8	F	test	24	Astrid Joey Thor Skadi Lellan Matte Orm Ray	8	4	4	0.5	0
2011-12-05	13	1	bad	Astrid	5	1149	f	Hand	20	F	test	24	Astrid Joey Thor Skadi Lellan Matte Orm Ray	8	4	4	0.5	0
2011-12-05	13	1	bad	Ray	Ray	1148	m	Hand	8	F	test	24	Astrid Joey Thor Skadi Lellan Matte Orm Ray	8	4	4	0.5	0
2011-12-05	13	1	bad	Matte	Matte	1031	m	Hand	8	F	test	24	Astrid Joey Thor Skadi Lellan Matte Orm Ray	8	4	4	0.5	0
2011-12-05	13	1	bad	Joey	Joey	740	f	Hand	20	F	test	24	Astrid Joey Thor Skadi Lellan Matte Orm Ray	8	4	4	0.5	0
2011-12-05	13	1	bad	Lellan	Lellan	650	f	Hand	8	F	test	24	Astrid Joey Thor Skadi Lellan Matte Orm Ray	8	4	4	0.5	0
2011-12-05	13	1	bad	Skadi	3	409	f	Parent	8	F	test	24	Astrid Joey Thor Skadi Lellan Matte Orm Ray	8	4	4	0.5	0.0166
2011-12-05	13	2	neutral	Anton	4	1366	m	Parent	20	F	test	24	Anton Heidi Jonas Jakob Klara Ellen Sophie Lena	8	3	5	0.375	0.443
2011-12-05	13	2	neutral	Jakob	2	1323	m	Parent	20	F	test	24	Anton Heidi Jonas Jakob Klara Ellen Sophie Lena	8	3	5	0.375	0
2011-12-05	13	2	neutral	Jonas	5	1140	m	Parent	20	F	test	24	Anton Heidi Jonas Jakob Klara Ellen Sophie Lena	8	3	5	0.375	0
2011-12-05	13	2	neutral	Heidi	4	1138	f	Parent	20	F	test	24	Anton Heidi Jonas Jakob Klara Ellen Sophie Lena	8	3	5	0.375	0.1738
2011-12-05	13	2	neutral	Lena	1	804	f	Parent	20	F	test	24	Anton Heidi Jonas Jakob Klara Ellen Sophie Lena	8	3	5	0.375	0.0096
2011-12-05	13	2	neutral	Klara	2	785	f	Parent	20	F	test	24	Anton Heidi Jonas Jakob Klara Ellen Sophie Lena	8	3	5	0.375	0
2011-12-05	13	2	neutral	Sophie	1	754	f	Parent	20	F	test	24	Anton Heidi Jonas Jakob Klara Ellen Sophie Lena	8	3	5	0.375	0
2011-12-05	13	2	neutral	Ellen	2	726	f	Parent	20	F	test	24	Anton Heidi Jonas Jakob Klara Ellen Sophie Lena	8	3	5	0.375	0
2011-12-05	13	2	neutral	Thor	3	1623	m	Parent	8	F	test	24	Astrid Joey Thor Skadi Lellan Matte Orm Ray	8	4	4	0.5	0.3767
2011-12-05	13	2	neutral	Orm	Orm	1288	m	Hand	8	F	test	24	Astrid Joey Thor Skadi Lellan Matte Orm Ray	8	4	4	0.5	0
2011-12-05	13	2	neutral	Astrid	5	1149	f	Hand	20	F	test	24	Astrid Joey Thor Skadi Lellan Matte Orm Ray	8	4	4	0.5	0
2011-12-05	13	2	neutral	Ray	Ray	1148	m	Hand	8	F	test	24	Astrid Joey Thor Skadi Lellan Matte Orm Ray	8	4	4	0.5	0
2011-12-05	13	2	neutral	Matte	Matte	1031	m	Hand	8	F	test	24	Astrid Joey Thor Skadi Lellan Matte Orm Ray	8	4	4	0.5	0
2011-12-05	13	2	neutral	Joey	Joey	740	f	Hand	20	F	test	24	Astrid Joey Thor Skadi Lellan Matte Orm Ray	8	4	4	0.5	0
2011-12-05	13	2	neutral	Lellan	Lellan	650	f	Hand	8	F	test	24	Astrid Joey Thor Skadi Lellan Matte Orm Ray	8	4	4	0.5	0
2011-12-05	13	2	neutral	Skadi	3	409	f	Parent	8	F	test	24	Astrid Joey Thor Skadi Lellan Matte Orm Ray	8	4	4	0.5	0.0838
2012-01-02	14	1	neutral	Anton	4	1366	m	Parent	21	G	test	52	Anton Heidi Jonas Jakob Klara Ellen Sophie Lena	8	3	5	0.375	0.3271
2012-01-02	14	1	neutral	Jakob	2	1323	m	Parent	21	G	test	52	Anton Heidi Jonas Jakob Klara Ellen Sophie Lena	8	3	5	0.375	0
2012-01-02	14	1	neutral	Jonas	5	1140	m	Parent	21	G	test	52	Anton Heidi Jonas Jakob Klara Ellen Sophie Lena	8	3	5	0.375	0
2012-01-02	14	1	neutral	Heidi	4	1138	f	Parent	21	G	test	52	Anton Heidi Jonas Jakob Klara Ellen Sophie Lena	8	3	5	0.375	0.2617
2012-01-02	14	1	neutral	Lena	1	804	f	Parent	21	G	test	52	Anton Heidi Jonas Jakob Klara Ellen Sophie Lena	8	3	5	0.375	0
2012-01-02	14	1	neutral	Klara	2	785	f	Parent	21	G	test	52	Anton Heidi Jonas Jakob Klara Ellen Sophie Lena	8	3	5	0.375	0
2012-01-02	14	1	neutral	Sophie	1	754	f	Parent	21	G	test	52	Anton Heidi Jonas Jakob Klara Ellen Sophie Lena	8	3	5	0.375	0.0057
2012-01-02	14	1	neutral	Ellen	2	726	f	Parent	21	G	test	52	Anton Heidi Jonas Jakob Klara Ellen Sophie Lena	8	3	5	0.375	0
2012-01-02	14	1	neutral	Thor	3	1623	m	Parent	9	G	test	52	Astrid Joey Thor Skadi Lellan Matte Orm Ray	8	4	4	0.5	0.1063
2012-01-02	14	1	neutral	Orm	Orm	1288	m	Hand	9	G	test	52	Astrid Joey Thor Skadi Lellan Matte Orm Ray	8	4	4	0.5	0
2012-01-02	14	1	neutral	Astrid	5	1149	f	Hand	21	G	test	52	Astrid Joey Thor Skadi Lellan Matte Orm Ray	8	4	4	0.5	0
2012-01-02	14	1	neutral	Ray	Ray	1148	m	Hand	9	G	test	52	Astrid Joey Thor Skadi Lellan Matte Orm Ray	8	4	4	0.5	0
2012-01-02	14	1	neutral	Matte	Matte	1031	m	Hand	9	G	test	52	Astrid Joey Thor Skadi Lellan Matte Orm Ray	8	4	4	0.5	0
2012-01-02	14	1	neutral	Joey	Joey	740	f	Hand	21	G	test	52	Astrid Joey Thor Skadi Lellan Matte Orm Ray	8	4	4	0.5	0
2012-01-02	14	1	neutral	Lellan	Lellan	650	f	Hand	9	G	test	52	Astrid Joey Thor Skadi Lellan Matte Orm Ray	8	4	4	0.5	0
2012-01-02	14	1	neutral	Skadi	3	409	f	Parent	9	G	test	52	Astrid Joey Thor Skadi Lellan Matte Orm Ray	8	4	4	0.5	0.2466
2012-01-02	14	2	bad	Anton	4	1366	m	Parent	21	G	test	52	Anton Heidi Jonas Jakob Klara Ellen Sophie Lena	8	3	5	0.375	0.4915
2012-01-02	14	2	bad	Jakob	2	1323	m	Parent	21	G	test	52	Anton Heidi Jonas Jakob Klara Ellen Sophie Lena	8	3	5	0.375	0
2012-01-02	14	2	bad	Jonas	5	1140	m	Parent	21	G	test	52	Anton Heidi Jonas Jakob Klara Ellen Sophie Lena	8	3	5	0.375	0
2012-01-02	14	2	bad	Heidi	4	1138	f	Parent	21	G	test	52	Anton Heidi Jonas Jakob Klara Ellen Sophie Lena	8	3	5	0.375	0.5683
2012-01-02	14	2	bad	Lena	1	804	f	Parent	21	G	test	52	Anton Heidi Jonas Jakob Klara Ellen Sophie Lena	8	3	5	0.375	0.0044
2012-01-02	14	2	bad	Klara	2	785	f	Parent	21	G	test	52	Anton Heidi Jonas Jakob Klara Ellen Sophie Lena	8	3	5	0.375	0
2012-01-02	14	2	bad	Sophie	1	754	f	Parent	21	G	test	52	Anton Heidi Jonas Jakob Klara Ellen Sophie Lena	8	3	5	0.375	0
2012-01-02	14	2	bad	Ellen	2	726	f	Parent	21	G	test	52	Anton Heidi Jonas Jakob Klara Ellen Sophie Lena	8	3	5	0.375	0
2012-01-02	14	2	bad	Thor	3	1623	m	Parent	9	G	test	52	Astrid Joey Thor Skadi Lellan Matte Orm Ray	8	4	4	0.5	0.1151
2012-01-02	14	2	bad	Orm	Orm	1288	m	Hand	9	G	test	52	Astrid Joey Thor Skadi Lellan Matte Orm Ray	8	4	4	0.5	0
2012-01-02	14	2	bad	Astrid	5	1149	f	Hand	21	G	test	52	Astrid Joey Thor Skadi Lellan Matte Orm Ray	8	4	4	0.5	0
2012-01-02	14	2	bad	Ray	Ray	1148	m	Hand	9	G	test	52	Astrid Joey Thor Skadi Lellan Matte Orm Ray	8	4	4	0.5	0
2012-01-02	14	2	bad	Matte	Matte	1031	m	Hand	9	G	test	52	Astrid Joey Thor Skadi Lellan Matte Orm Ray	8	4	4	0.5	0
2012-01-02	14	2	bad	Joey	Joey	740	f	Hand	21	G	test	52	Astrid Joey Thor Skadi Lellan Matte Orm Ray	8	4	4	0.5	0
2012-01-02	14	2	bad	Lellan	Lellan	650	f	Hand	9	G	test	52	Astrid Joey Thor Skadi Lellan Matte Orm Ray	8	4	4	0.5	0
2012-01-02	14	2	bad	Skadi	3	409	f	Parent	9	G	test	52	Astrid Joey Thor Skadi Lellan Matte Orm Ray	8	4	4	0.5	0.0113
2012-01-16	15	1	bad	Anton	4	1366	m	Parent	21	G	test	66	Anton Heidi Jonas Jakob Klara Ellen Sophie Lena	8	3	5	0.375	0.8974
2012-01-16	15	1	bad	Jakob	2	1323	m	Parent	21	G	test	66	Anton Heidi Jonas Jakob Klara Ellen Sophie Lena	8	3	5	0.375	0.0893
2012-01-16	15	1	bad	Jonas	5	1140	m	Parent	21	G	test	66	Anton Heidi Jonas Jakob Klara Ellen Sophie Lena	8	3	5	0.375	0
2012-01-16	15	1	bad	Heidi	4	1138	f	Parent	21	G	test	66	Anton Heidi Jonas Jakob Klara Ellen Sophie Lena	8	3	5	0.375	1
2012-01-16	15	1	bad	Lena	1	804	f	Parent	21	G	test	66	Anton Heidi Jonas Jakob Klara Ellen Sophie Lena	8	3	5	0.375	0.3518
2012-01-16	15	1	bad	Klara	2	785	f	Parent	21	G	test	66	Anton Heidi Jonas Jakob Klara Ellen Sophie Lena	8	3	5	0.375	0
2012-01-16	15	1	bad	Sophie	1	754	f	Parent	21	G	test	66	Anton Heidi Jonas Jakob Klara Ellen Sophie Lena	8	3	5	0.375	0.04
2012-01-16	15	1	bad	Ellen	2	726	f	Parent	21	G	test	66	Anton Heidi Jonas Jakob Klara Ellen Sophie Lena	8	3	5	0.375	0.1166
2012-01-16	15	1	bad	Thor	3	1623	m	Parent	9	G	test	66	Astrid Joey Thor Skadi Lellan Matte Orm Ray	8	4	4	0.5	0.4552
2012-01-16	15	1	bad	Orm	Orm	1288	m	Hand	9	G	test	66	Astrid Joey Thor Skadi Lellan Matte Orm Ray	8	4	4	0.5	0
2012-01-16	15	1	bad	Astrid	5	1149	f	Hand	21	G	test	66	Astrid Joey Thor Skadi Lellan Matte Orm Ray	8	4	4	0.5	0
2012-01-16	15	1	bad	Ray	Ray	1148	m	Hand	9	G	test	66	Astrid Joey Thor Skadi Lellan Matte Orm Ray	8	4	4	0.5	0
2012-01-16	15	1	bad	Matte	Matte	1031	m	Hand	9	G	test	66	Astrid Joey Thor Skadi Lellan Matte Orm Ray	8	4	4	0.5	0
2012-01-16	15	1	bad	Joey	Joey	740	f	Hand	21	G	test	66	Astrid Joey Thor Skadi Lellan Matte Orm Ray	8	4	4	0.5	0
2012-01-16	15	1	bad	Lellan	Lellan	650	f	Hand	9	G	test	66	Astrid Joey Thor Skadi Lellan Matte Orm Ray	8	4	4	0.5	0
2012-01-16	15	1	bad	Skadi	3	409	f	Parent	9	G	test	66	Astrid Joey Thor Skadi Lellan Matte Orm Ray	8	4	4	0.5	0.3818
2012-01-16	15	2	neutral	Anton	4	1366	m	Parent	21	G	test	66	Anton Heidi Jonas Jakob Klara Ellen Sophie Lena	8	3	5	0.375	0.5316
2012-01-16	15	2	neutral	Jakob	2	1323	m	Parent	21	G	test	66	Anton Heidi Jonas Jakob Klara Ellen Sophie Lena	8	3	5	0.375	0
2012-01-16	15	2	neutral	Jonas	5	1140	m	Parent	21	G	test	66	Anton Heidi Jonas Jakob Klara Ellen Sophie Lena	8	3	5	0.375	0
2012-01-16	15	2	neutral	Heidi	4	1138	f	Parent	21	G	test	66	Anton Heidi Jonas Jakob Klara Ellen Sophie Lena	8	3	5	0.375	0.6688
2012-01-16	15	2	neutral	Lena	1	804	f	Parent	21	G	test	66	Anton Heidi Jonas Jakob Klara Ellen Sophie Lena	8	3	5	0.375	0
2012-01-16	15	2	neutral	Klara	2	785	f	Parent	21	G	test	66	Anton Heidi Jonas Jakob Klara Ellen Sophie Lena	8	3	5	0.375	0
2012-01-16	15	2	neutral	Sophie	1	754	f	Parent	21	G	test	66	Anton Heidi Jonas Jakob Klara Ellen Sophie Lena	8	3	5	0.375	0.0032
2012-01-16	15	2	neutral	Ellen	2	726	f	Parent	21	G	test	66	Anton Heidi Jonas Jakob Klara Ellen Sophie Lena	8	3	5	0.375	0
2012-01-16	15	2	neutral	Thor	3	1623	m	Parent	9	G	test	66	Astrid Joey Thor Skadi Lellan Matte Orm Ray	8	4	4	0.5	0.4996
2012-01-16	15	2	neutral	Orm	Orm	1288	m	Hand	9	G	test	66	Astrid Joey Thor Skadi Lellan Matte Orm Ray	8	4	4	0.5	0
2012-01-16	15	2	neutral	Astrid	5	1149	f	Hand	21	G	test	66	Astrid Joey Thor Skadi Lellan Matte Orm Ray	8	4	4	0.5	0
2012-01-16	15	2	neutral	Ray	Ray	1148	m	Hand	9	G	test	66	Astrid Joey Thor Skadi Lellan Matte Orm Ray	8	4	4	0.5	0
2012-01-16	15	2	neutral	Matte	Matte	1031	m	Hand	9	G	test	66	Astrid Joey Thor Skadi Lellan Matte Orm Ray	8	4	4	0.5	0
2012-01-16	15	2	neutral	Joey	Joey	740	f	Hand	21	G	test	66	Astrid Joey Thor Skadi Lellan Matte Orm Ray	8	4	4	0.5	0
2012-01-16	15	2	neutral	Lellan	Lellan	650	f	Hand	9	G	test	66	Astrid Joey Thor Skadi Lellan Matte Orm Ray	8	4	4	0.5	0
2012-01-16	15	2	neutral	Skadi	3	409	f	Parent	9	G	test	66	Astrid Joey Thor Skadi Lellan Matte Orm Ray	8	4	4	0.5	0.1075
2012-02-06	16	1	neutral	Anton	4	1366	m	Parent	22	D	test	87	Anton Heidi Jonas Jakob Klara Ellen Sophie Lena	8	3	5	0.375	0.6512
2012-02-06	16	1	neutral	Jakob	2	1323	m	Parent	22	D	test	87	Anton Heidi Jonas Jakob Klara Ellen Sophie Lena	8	3	5	0.375	0
2012-02-06	16	1	neutral	Jonas	5	1140	m	Parent	22	D	test	87	Anton Heidi Jonas Jakob Klara Ellen Sophie Lena	8	3	5	0.375	0.0471
2012-02-06	16	1	neutral	Heidi	4	1138	f	Parent	22	D	test	87	Anton Heidi Jonas Jakob Klara Ellen Sophie Lena	8	3	5	0.375	0.1667
2012-02-06	16	1	neutral	Klara	2	785	f	Parent	22	D	test	87	Anton Heidi Jonas Jakob Klara Ellen Sophie Lena	8	3	5	0.375	0
2012-02-06	16	1	neutral	Sophie	1	754	f	Parent	22	D	test	87	Anton Heidi Jonas Jakob Klara Ellen Sophie Lena	8	3	5	0.375	0.0463
2012-02-06	16	1	neutral	Ellen	2	726	f	Parent	22	D	test	87	Anton Heidi Jonas Jakob Klara Ellen Sophie Lena	8	3	5	0.375	0
2012-02-06	16	1	neutral	Thor	3	1623	m	Parent	10	D	test	87	Astrid Joey Thor Skadi Lellan Matte Orm Ray	8	4	4	0.5	0.7922
2012-02-06	16	1	neutral	Orm	Orm	1288	m	Hand	10	D	test	87	Astrid Joey Thor Skadi Lellan Matte Orm Ray	8	4	4	0.5	0
2012-02-06	16	1	neutral	Astrid	5	1149	f	Hand	22	D	test	87	Astrid Joey Thor Skadi Lellan Matte Orm Ray	8	4	4	0.5	0
2012-02-06	16	1	neutral	Ray	Ray	1148	m	Hand	10	D	test	87	Astrid Joey Thor Skadi Lellan Matte Orm Ray	8	4	4	0.5	0
2012-02-06	16	1	neutral	Matte	Matte	1031	m	Hand	10	D	test	87	Astrid Joey Thor Skadi Lellan Matte Orm Ray	8	4	4	0.5	0
2012-02-06	16	1	neutral	Joey	Joey	740	f	Hand	22	D	test	87	Astrid Joey Thor Skadi Lellan Matte Orm Ray	8	4	4	0.5	0
2012-02-06	16	1	neutral	Lellan	Lellan	650	f	Hand	10	D	test	87	Astrid Joey Thor Skadi Lellan Matte Orm Ray	8	4	4	0.5	0
2012-02-06	16	1	neutral	Skadi	3	409	f	Parent	10	D	test	87	Astrid Joey Thor Skadi Lellan Matte Orm Ray	8	4	4	0.5	0.1157
2012-02-06	16	2	bad	Anton	4	1366	m	Parent	22	D	test	87	Anton Heidi Jonas Jakob Klara Ellen Sophie Lena	8	3	5	0.375	0.7143
2012-02-06	16	2	bad	Jakob	2	1323	m	Parent	22	D	test	87	Anton Heidi Jonas Jakob Klara Ellen Sophie Lena	8	3	5	0.375	0
2012-02-06	16	2	bad	Jonas	5	1140	m	Parent	22	D	test	87	Anton Heidi Jonas Jakob Klara Ellen Sophie Lena	8	3	5	0.375	0
2012-02-06	16	2	bad	Heidi	4	1138	f	Parent	22	D	test	87	Anton Heidi Jonas Jakob Klara Ellen Sophie Lena	8	3	5	0.375	0.5598
2012-02-06	16	2	bad	Klara	2	785	f	Parent	22	D	test	87	Anton Heidi Jonas Jakob Klara Ellen Sophie Lena	8	3	5	0.375	0
2012-02-06	16	2	bad	Sophie	1	754	f	Parent	22	D	test	87	Anton Heidi Jonas Jakob Klara Ellen Sophie Lena	8	3	5	0.375	0.0366
2012-02-06	16	2	bad	Ellen	2	726	f	Parent	22	D	test	87	Anton Heidi Jonas Jakob Klara Ellen Sophie Lena	8	3	5	0.375	0.1286
2012-02-06	16	2	bad	Thor	3	1623	m	Parent	10	D	test	87	Astrid Joey Thor Skadi Lellan Matte Orm Ray	8	4	4	0.5	0.7869
2012-02-06	16	2	bad	Orm	Orm	1288	m	Hand	10	D	test	87	Astrid Joey Thor Skadi Lellan Matte Orm Ray	8	4	4	0.5	0
2012-02-06	16	2	bad	Astrid	5	1149	f	Hand	22	D	test	87	Astrid Joey Thor Skadi Lellan Matte Orm Ray	8	4	4	0.5	0
2012-02-06	16	2	bad	Ray	Ray	1148	m	Hand	10	D	test	87	Astrid Joey Thor Skadi Lellan Matte Orm Ray	8	4	4	0.5	0
2012-02-06	16	2	bad	Matte	Matte	1031	m	Hand	10	D	test	87	Astrid Joey Thor Skadi Lellan Matte Orm Ray	8	4	4	0.5	0
2012-02-06	16	2	bad	Joey	Joey	740	f	Hand	22	D	test	87	Astrid Joey Thor Skadi Lellan Matte Orm Ray	8	4	4	0.5	0
2012-02-06	16	2	bad	Lellan	Lellan	650	f	Hand	10	D	test	87	Astrid Joey Thor Skadi Lellan Matte Orm Ray	8	4	4	0.5	0
2012-02-06	16	2	bad	Skadi	3	409	f	Parent	10	D	test	87	Astrid Joey Thor Skadi Lellan Matte Orm Ray	8	4	4	0.5	0.2716
2012-02-27	17	1	bad	Anton	4	1366	m	Parent	22	C	test	108	Anton Heidi Jonas Jakob Klara Ellen Sophie Lena	8	3	5	0.375	0.3572
2012-02-27	17	1	bad	Jakob	2	1323	m	Parent	22	C	test	108	Anton Heidi Jonas Jakob Klara Ellen Sophie Lena	8	3	5	0.375	0
2012-02-27	17	1	bad	Jonas	5	1140	m	Parent	22	C	test	108	Anton Heidi Jonas Jakob Klara Ellen Sophie Lena	8	3	5	0.375	0.1321
2012-02-27	17	1	bad	Heidi	4	1138	f	Parent	22	C	test	108	Anton Heidi Jonas Jakob Klara Ellen Sophie Lena	8	3	5	0.375	0.5544
2012-02-27	17	1	bad	Lena	1	804	f	Parent	22	C	test	108	Anton Heidi Jonas Jakob Klara Ellen Sophie Lena	8	3	5	0.375	0
2012-02-27	17	1	bad	Klara	2	785	f	Parent	22	C	test	108	Anton Heidi Jonas Jakob Klara Ellen Sophie Lena	8	3	5	0.375	0
2012-02-27	17	1	bad	Sophie	1	754	f	Parent	22	C	test	108	Anton Heidi Jonas Jakob Klara Ellen Sophie Lena	8	3	5	0.375	0
2012-02-27	17	1	bad	Ellen	2	726	f	Parent	22	C	test	108	Anton Heidi Jonas Jakob Klara Ellen Sophie Lena	8	3	5	0.375	0
2012-02-27	17	1	bad	Thor	3	1623	m	Parent	10	C	test	108	Astrid Joey Thor Skadi Lellan Matte Orm Ray	8	4	4	0.5	0.9185
2012-02-27	17	1	bad	Orm	Orm	1288	m	Hand	10	C	test	108	Astrid Joey Thor Skadi Lellan Matte Orm Ray	8	4	4	0.5	0
2012-02-27	17	1	bad	Astrid	5	1149	f	Hand	22	C	test	108	Astrid Joey Thor Skadi Lellan Matte Orm Ray	8	4	4	0.5	0
2012-02-27	17	1	bad	Ray	Ray	1148	m	Hand	10	C	test	108	Astrid Joey Thor Skadi Lellan Matte Orm Ray	8	4	4	0.5	0
2012-02-27	17	1	bad	Matte	Matte	1031	m	Hand	10	C	test	108	Astrid Joey Thor Skadi Lellan Matte Orm Ray	8	4	4	0.5	0
2012-02-27	17	1	bad	Joey	Joey	740	f	Hand	22	C	test	108	Astrid Joey Thor Skadi Lellan Matte Orm Ray	8	4	4	0.5	0
2012-02-27	17	1	bad	Lellan	Lellan	650	f	Hand	10	C	test	108	Astrid Joey Thor Skadi Lellan Matte Orm Ray	8	4	4	0.5	0
2012-02-27	17	1	bad	Skadi	3	409	f	Parent	10	C	test	108	Astrid Joey Thor Skadi Lellan Matte Orm Ray	8	4	4	0.5	0.584
2012-02-27	17	2	neutral	Anton	4	1366	m	Parent	22	C	test	108	Anton Heidi Jonas Jakob Klara Ellen Sophie Lena	8	3	5	0.375	0.0065
2012-02-27	17	2	neutral	Jakob	2	1323	m	Parent	22	C	test	108	Anton Heidi Jonas Jakob Klara Ellen Sophie Lena	8	3	5	0.375	0
2012-02-27	17	2	neutral	Jonas	5	1140	m	Parent	22	C	test	108	Anton Heidi Jonas Jakob Klara Ellen Sophie Lena	8	3	5	0.375	0
2012-02-27	17	2	neutral	Heidi	4	1138	f	Parent	22	C	test	108	Anton Heidi Jonas Jakob Klara Ellen Sophie Lena	8	3	5	0.375	0.1235
2012-02-27	17	2	neutral	Lena	1	804	f	Parent	22	C	test	108	Anton Heidi Jonas Jakob Klara Ellen Sophie Lena	8	3	5	0.375	0
2012-02-27	17	2	neutral	Klara	2	785	f	Parent	22	C	test	108	Anton Heidi Jonas Jakob Klara Ellen Sophie Lena	8	3	5	0.375	0
2012-02-27	17	2	neutral	Sophie	1	754	f	Parent	22	C	test	108	Anton Heidi Jonas Jakob Klara Ellen Sophie Lena	8	3	5	0.375	0
2012-02-27	17	2	neutral	Ellen	2	726	f	Parent	22	C	test	108	Anton Heidi Jonas Jakob Klara Ellen Sophie Lena	8	3	5	0.375	0
2012-02-27	17	2	neutral	Thor	3	1623	m	Parent	10	C	test	108	Astrid Joey Thor Skadi Lellan Matte Orm Ray	8	4	4	0.5	0.1197
2012-02-27	17	2	neutral	Orm	Orm	1288	m	Hand	10	C	test	108	Astrid Joey Thor Skadi Lellan Matte Orm Ray	8	4	4	0.5	0
2012-02-27	17	2	neutral	Astrid	5	1149	f	Hand	22	C	test	108	Astrid Joey Thor Skadi Lellan Matte Orm Ray	8	4	4	0.5	0
2012-02-27	17	2	neutral	Ray	Ray	1148	m	Hand	10	C	test	108	Astrid Joey Thor Skadi Lellan Matte Orm Ray	8	4	4	0.5	0
2012-02-27	17	2	neutral	Matte	Matte	1031	m	Hand	10	C	test	108	Astrid Joey Thor Skadi Lellan Matte Orm Ray	8	4	4	0.5	0
2012-02-27	17	2	neutral	Joey	Joey	740	f	Hand	22	C	test	108	Astrid Joey Thor Skadi Lellan Matte Orm Ray	8	4	4	0.5	0
2012-02-27	17	2	neutral	Lellan	Lellan	650	f	Hand	10	C	test	108	Astrid Joey Thor Skadi Lellan Matte Orm Ray	8	4	4	0.5	0
2012-02-27	17	2	neutral	Skadi	3	409	f	Parent	10	C	test	108	Astrid Joey Thor Skadi Lellan Matte Orm Ray	8	4	4	0.5	0.1234
2012-03-15	18	1	neutral	Anton	4	1366	m	Parent	23	C	test	125	Anton Heidi Jonas Jakob Klara Ellen Sophie Lena	8	3	5	0.375	0.0652
2012-03-15	18	1	neutral	Jakob	2	1323	m	Parent	23	C	test	125	Anton Heidi Jonas Jakob Klara Ellen Sophie Lena	8	3	5	0.375	0
2012-03-15	18	1	neutral	Jonas	5	1140	m	Parent	23	C	test	125	Anton Heidi Jonas Jakob Klara Ellen Sophie Lena	8	3	5	0.375	0
2012-03-15	18	1	neutral	Heidi	4	1138	f	Parent	23	C	test	125	Anton Heidi Jonas Jakob Klara Ellen Sophie Lena	8	3	5	0.375	0.2196
2012-03-15	18	1	neutral	Lena	1	804	f	Parent	23	C	test	125	Anton Heidi Jonas Jakob Klara Ellen Sophie Lena	8	3	5	0.375	0
2012-03-15	18	1	neutral	Klara	2	785	f	Parent	23	C	test	125	Anton Heidi Jonas Jakob Klara Ellen Sophie Lena	8	3	5	0.375	0
2012-03-15	18	1	neutral	Sophie	1	754	f	Parent	23	C	test	125	Anton Heidi Jonas Jakob Klara Ellen Sophie Lena	8	3	5	0.375	0
2012-03-15	18	1	neutral	Ellen	2	726	f	Parent	23	C	test	125	Anton Heidi Jonas Jakob Klara Ellen Sophie Lena	8	3	5	0.375	0
2012-03-15	18	1	neutral	Thor	3	1623	m	Parent	11	C	test	125	Astrid Joey Thor Skadi Lellan Matte Orm Ray	8	4	4	0.5	0.1573
2012-03-15	18	1	neutral	Orm	Orm	1288	m	Hand	11	C	test	125	Astrid Joey Thor Skadi Lellan Matte Orm Ray	8	4	4	0.5	0
2012-03-15	18	1	neutral	Astrid	5	1149	f	Hand	23	C	test	125	Astrid Joey Thor Skadi Lellan Matte Orm Ray	8	4	4	0.5	0
2012-03-15	18	1	neutral	Ray	Ray	1148	m	Hand	11	C	test	125	Astrid Joey Thor Skadi Lellan Matte Orm Ray	8	4	4	0.5	0
2012-03-15	18	1	neutral	Matte	Matte	1031	m	Hand	11	C	test	125	Astrid Joey Thor Skadi Lellan Matte Orm Ray	8	4	4	0.5	0
2012-03-15	18	1	neutral	Joey	Joey	740	f	Hand	23	C	test	125	Astrid Joey Thor Skadi Lellan Matte Orm Ray	8	4	4	0.5	0
2012-03-15	18	1	neutral	Lellan	Lellan	650	f	Hand	11	C	test	125	Astrid Joey Thor Skadi Lellan Matte Orm Ray	8	4	4	0.5	0
2012-03-15	18	1	neutral	Skadi	3	409	f	Parent	11	C	test	125	Astrid Joey Thor Skadi Lellan Matte Orm Ray	8	4	4	0.5	0.0332
2012-03-15	18	2	bad	Anton	4	1366	m	Parent	23	C	test	125	Anton Heidi Jonas Jakob Klara Ellen Sophie Lena	8	3	5	0.375	0
2012-03-15	18	2	bad	Jakob	2	1323	m	Parent	23	C	test	125	Anton Heidi Jonas Jakob Klara Ellen Sophie Lena	8	3	5	0.375	0
2012-03-15	18	2	bad	Jonas	5	1140	m	Parent	23	C	test	125	Anton Heidi Jonas Jakob Klara Ellen Sophie Lena	8	3	5	0.375	0
2012-03-15	18	2	bad	Heidi	4	1138	f	Parent	23	C	test	125	Anton Heidi Jonas Jakob Klara Ellen Sophie Lena	8	3	5	0.375	0.5132
2012-03-15	18	2	bad	Lena	1	804	f	Parent	23	C	test	125	Anton Heidi Jonas Jakob Klara Ellen Sophie Lena	8	3	5	0.375	0
2012-03-15	18	2	bad	Klara	2	785	f	Parent	23	C	test	125	Anton Heidi Jonas Jakob Klara Ellen Sophie Lena	8	3	5	0.375	0
2012-03-15	18	2	bad	Sophie	1	754	f	Parent	23	C	test	125	Anton Heidi Jonas Jakob Klara Ellen Sophie Lena	8	3	5	0.375	0
2012-03-15	18	2	bad	Ellen	2	726	f	Parent	23	C	test	125	Anton Heidi Jonas Jakob Klara Ellen Sophie Lena	8	3	5	0.375	0.0064
2012-03-15	18	2	bad	Thor	3	1623	m	Parent	11	C	test	125	Astrid Joey Thor Skadi Lellan Matte Orm Ray	8	4	4	0.5	0.1089
2012-03-15	18	2	bad	Orm	Orm	1288	m	Hand	11	C	test	125	Astrid Joey Thor Skadi Lellan Matte Orm Ray	8	4	4	0.5	0
2012-03-15	18	2	bad	Astrid	5	1149	f	Hand	23	C	test	125	Astrid Joey Thor Skadi Lellan Matte Orm Ray	8	4	4	0.5	0
2012-03-15	18	2	bad	Ray	Ray	1148	m	Hand	11	C	test	125	Astrid Joey Thor Skadi Lellan Matte Orm Ray	8	4	4	0.5	0
2012-03-15	18	2	bad	Matte	Matte	1031	m	Hand	11	C	test	125	Astrid Joey Thor Skadi Lellan Matte Orm Ray	8	4	4	0.5	0
2012-03-15	18	2	bad	Joey	Joey	740	f	Hand	23	C	test	125	Astrid Joey Thor Skadi Lellan Matte Orm Ray	8	4	4	0.5	0
2012-03-15	18	2	bad	Lellan	Lellan	650	f	Hand	11	C	test	125	Astrid Joey Thor Skadi Lellan Matte Orm Ray	8	4	4	0.5	0
2012-03-15	18	2	bad	Skadi	3	409	f	Parent	11	C	test	125	Astrid Joey Thor Skadi Lellan Matte Orm Ray	8	4	4	0.5	0.0586
2012-04-04	19	1	bad	Anton	4	1366	m	Parent	24	G	test	145	Anton Heidi Jonas Jakob Klara Ellen Sophie Lena	8	3	5	0.375	0.4404
2012-04-04	19	1	bad	Jakob	2	1323	m	Parent	24	G	test	145	Anton Heidi Jonas Jakob Klara Ellen Sophie Lena	8	3	5	0.375	0
2012-04-04	19	1	bad	Jonas	5	1140	m	Parent	24	G	test	145	Anton Heidi Jonas Jakob Klara Ellen Sophie Lena	8	3	5	0.375	0
2012-04-04	19	1	bad	Heidi	4	1138	f	Parent	24	G	test	145	Anton Heidi Jonas Jakob Klara Ellen Sophie Lena	8	3	5	0.375	0.7591
2012-04-04	19	1	bad	Lena	1	804	f	Parent	24	G	test	145	Anton Heidi Jonas Jakob Klara Ellen Sophie Lena	8	3	5	0.375	0.0811
2012-04-04	19	1	bad	Klara	2	785	f	Parent	24	G	test	145	Anton Heidi Jonas Jakob Klara Ellen Sophie Lena	8	3	5	0.375	0
2012-04-04	19	1	bad	Sophie	1	754	f	Parent	24	G	test	145	Anton Heidi Jonas Jakob Klara Ellen Sophie Lena	8	3	5	0.375	0
2012-04-04	19	1	bad	Ellen	2	726	f	Parent	24	G	test	145	Anton Heidi Jonas Jakob Klara Ellen Sophie Lena	8	3	5	0.375	0.0101
2012-04-04	19	1	bad	Thor	3	1623	m	Parent	12	G	test	145	Astrid Joey Thor Skadi Lellan Matte Orm Ray	8	4	4	0.5	0.4791
2012-04-04	19	1	bad	Orm	Orm	1288	m	Hand	12	G	test	145	Astrid Joey Thor Skadi Lellan Matte Orm Ray	8	4	4	0.5	0
2012-04-04	19	1	bad	Astrid	5	1149	f	Hand	24	G	test	145	Astrid Joey Thor Skadi Lellan Matte Orm Ray	8	4	4	0.5	0
2012-04-04	19	1	bad	Ray	Ray	1148	m	Hand	12	G	test	145	Astrid Joey Thor Skadi Lellan Matte Orm Ray	8	4	4	0.5	0
2012-04-04	19	1	bad	Matte	Matte	1031	m	Hand	12	G	test	145	Astrid Joey Thor Skadi Lellan Matte Orm Ray	8	4	4	0.5	0
2012-04-04	19	1	bad	Joey	Joey	740	f	Hand	24	G	test	145	Astrid Joey Thor Skadi Lellan Matte Orm Ray	8	4	4	0.5	0
2012-04-04	19	1	bad	Lellan	Lellan	650	f	Hand	12	G	test	145	Astrid Joey Thor Skadi Lellan Matte Orm Ray	8	4	4	0.5	0
2012-04-04	19	1	bad	Skadi	3	409	f	Parent	12	G	test	145	Astrid Joey Thor Skadi Lellan Matte Orm Ray	8	4	4	0.5	0.0075
2012-04-04	19	2	neutral	Anton	4	1366	m	Parent	24	G	test	145	Anton Heidi Jonas Jakob Klara Ellen Sophie Lena	8	3	5	0.375	0.3282
2012-04-04	19	2	neutral	Jakob	2	1323	m	Parent	24	G	test	145	Anton Heidi Jonas Jakob Klara Ellen Sophie Lena	8	3	5	0.375	0
2012-04-04	19	2	neutral	Jonas	5	1140	m	Parent	24	G	test	145	Anton Heidi Jonas Jakob Klara Ellen Sophie Lena	8	3	5	0.375	0
2012-04-04	19	2	neutral	Heidi	4	1138	f	Parent	24	G	test	145	Anton Heidi Jonas Jakob Klara Ellen Sophie Lena	8	3	5	0.375	0.6095
2012-04-04	19	2	neutral	Lena	1	804	f	Parent	24	G	test	145	Anton Heidi Jonas Jakob Klara Ellen Sophie Lena	8	3	5	0.375	0.0123
2012-04-04	19	2	neutral	Klara	2	785	f	Parent	24	G	test	145	Anton Heidi Jonas Jakob Klara Ellen Sophie Lena	8	3	5	0.375	0
2012-04-04	19	2	neutral	Sophie	1	754	f	Parent	24	G	test	145	Anton Heidi Jonas Jakob Klara Ellen Sophie Lena	8	3	5	0.375	0
2012-04-04	19	2	neutral	Ellen	2	726	f	Parent	24	G	test	145	Anton Heidi Jonas Jakob Klara Ellen Sophie Lena	8	3	5	0.375	0.0035
2012-04-04	19	2	neutral	Thor	3	1623	m	Parent	12	G	test	145	Astrid Joey Thor Skadi Lellan Matte Orm Ray	8	4	4	0.5	0.0172
2012-04-04	19	2	neutral	Orm	Orm	1288	m	Hand	12	G	test	145	Astrid Joey Thor Skadi Lellan Matte Orm Ray	8	4	4	0.5	0
2012-04-04	19	2	neutral	Astrid	5	1149	f	Hand	24	G	test	145	Astrid Joey Thor Skadi Lellan Matte Orm Ray	8	4	4	0.5	0.0218
2012-04-04	19	2	neutral	Ray	Ray	1148	m	Hand	12	G	test	145	Astrid Joey Thor Skadi Lellan Matte Orm Ray	8	4	4	0.5	0
2012-04-04	19	2	neutral	Matte	Matte	1031	m	Hand	12	G	test	145	Astrid Joey Thor Skadi Lellan Matte Orm Ray	8	4	4	0.5	0
2012-04-04	19	2	neutral	Joey	Joey	740	f	Hand	24	G	test	145	Astrid Joey Thor Skadi Lellan Matte Orm Ray	8	4	4	0.5	0
2012-04-04	19	2	neutral	Lellan	Lellan	650	f	Hand	12	G	test	145	Astrid Joey Thor Skadi Lellan Matte Orm Ray	8	4	4	0.5	0
2012-04-04	19	2	neutral	Skadi	3	409	f	Parent	12	G	test	145	Astrid Joey Thor Skadi Lellan Matte Orm Ray	8	4	4	0.5	0.299
2012-04-24	20	1	bad	Anton	4	1366	m	Parent	24	G	test	165	Anton Heidi Jonas Jakob Klara Ellen Sophie Lena	8	3	5	0.375	0.1608
2012-04-24	20	1	bad	Jakob	2	1323	m	Parent	24	G	test	165	Anton Heidi Jonas Jakob Klara Ellen Sophie Lena	8	3	5	0.375	0
2012-04-24	20	1	bad	Jonas	5	1140	m	Parent	24	G	test	165	Anton Heidi Jonas Jakob Klara Ellen Sophie Lena	8	3	5	0.375	0
2012-04-24	20	1	bad	Heidi	4	1138	f	Parent	24	G	test	165	Anton Heidi Jonas Jakob Klara Ellen Sophie Lena	8	3	5	0.375	0.0772
2012-04-24	20	1	bad	Lena	1	804	f	Parent	24	G	test	165	Anton Heidi Jonas Jakob Klara Ellen Sophie Lena	8	3	5	0.375	0
2012-04-24	20	1	bad	Klara	2	785	f	Parent	24	G	test	165	Anton Heidi Jonas Jakob Klara Ellen Sophie Lena	8	3	5	0.375	0
2012-04-24	20	1	bad	Sophie	1	754	f	Parent	24	G	test	165	Anton Heidi Jonas Jakob Klara Ellen Sophie Lena	8	3	5	0.375	0
2012-04-24	20	1	bad	Ellen	2	726	f	Parent	24	G	test	165	Anton Heidi Jonas Jakob Klara Ellen Sophie Lena	8	3	5	0.375	0
2012-04-24	20	1	bad	Thor	3	1623	m	Parent	12	G	test	165	Astrid Joey Thor Skadi Lellan Matte Orm Ray	8	4	4	0.5	0.276
2012-04-24	20	1	bad	Orm	Orm	1288	m	Hand	12	G	test	165	Astrid Joey Thor Skadi Lellan Matte Orm Ray	8	4	4	0.5	0
2012-04-24	20	1	bad	Astrid	5	1149	f	Hand	24	G	test	165	Astrid Joey Thor Skadi Lellan Matte Orm Ray	8	4	4	0.5	0
2012-04-24	20	1	bad	Ray	Ray	1148	m	Hand	12	G	test	165	Astrid Joey Thor Skadi Lellan Matte Orm Ray	8	4	4	0.5	0
2012-04-24	20	1	bad	Matte	Matte	1031	m	Hand	12	G	test	165	Astrid Joey Thor Skadi Lellan Matte Orm Ray	8	4	4	0.5	0
2012-04-24	20	1	bad	Joey	Joey	740	f	Hand	24	G	test	165	Astrid Joey Thor Skadi Lellan Matte Orm Ray	8	4	4	0.5	0
2012-04-24	20	1	bad	Lellan	Lellan	650	f	Hand	12	G	test	165	Astrid Joey Thor Skadi Lellan Matte Orm Ray	8	4	4	0.5	0
2012-04-24	20	1	bad	Skadi	3	409	f	Parent	12	G	test	165	Astrid Joey Thor Skadi Lellan Matte Orm Ray	8	4	4	0.5	0.0278
2012-04-24	20	2	neutral	Anton	4	1366	m	Parent	24	G	test	165	Anton Heidi Jonas Jakob Klara Ellen Sophie Lena	8	3	5	0.375	0.0306
2012-04-24	20	2	neutral	Jakob	2	1323	m	Parent	24	G	test	165	Anton Heidi Jonas Jakob Klara Ellen Sophie Lena	8	3	5	0.375	0
2012-04-24	20	2	neutral	Jonas	5	1140	m	Parent	24	G	test	165	Anton Heidi Jonas Jakob Klara Ellen Sophie Lena	8	3	5	0.375	0
2012-04-24	20	2	neutral	Heidi	4	1138	f	Parent	24	G	test	165	Anton Heidi Jonas Jakob Klara Ellen Sophie Lena	8	3	5	0.375	0.425
2012-04-24	20	2	neutral	Lena	1	804	f	Parent	24	G	test	165	Anton Heidi Jonas Jakob Klara Ellen Sophie Lena	8	3	5	0.375	0.0113
2012-04-24	20	2	neutral	Klara	2	785	f	Parent	24	G	test	165	Anton Heidi Jonas Jakob Klara Ellen Sophie Lena	8	3	5	0.375	0
2012-04-24	20	2	neutral	Sophie	1	754	f	Parent	24	G	test	165	Anton Heidi Jonas Jakob Klara Ellen Sophie Lena	8	3	5	0.375	0
2012-04-24	20	2	neutral	Ellen	2	726	f	Parent	24	G	test	165	Anton Heidi Jonas Jakob Klara Ellen Sophie Lena	8	3	5	0.375	0
2012-04-24	20	2	neutral	Thor	3	1623	m	Parent	12	G	test	165	Astrid Joey Thor Skadi Lellan Matte Orm Ray	8	4	4	0.5	0.3469
2012-04-24	20	2	neutral	Orm	Orm	1288	m	Hand	12	G	test	165	Astrid Joey Thor Skadi Lellan Matte Orm Ray	8	4	4	0.5	0
2012-04-24	20	2	neutral	Astrid	5	1149	f	Hand	24	G	test	165	Astrid Joey Thor Skadi Lellan Matte Orm Ray	8	4	4	0.5	0
2012-04-24	20	2	neutral	Ray	Ray	1148	m	Hand	12	G	test	165	Astrid Joey Thor Skadi Lellan Matte Orm Ray	8	4	4	0.5	0
2012-04-24	20	2	neutral	Matte	Matte	1031	m	Hand	12	G	test	165	Astrid Joey Thor Skadi Lellan Matte Orm Ray	8	4	4	0.5	0
2012-04-24	20	2	neutral	Joey	Joey	740	f	Hand	24	G	test	165	Astrid Joey Thor Skadi Lellan Matte Orm Ray	8	4	4	0.5	0
2012-04-24	20	2	neutral	Lellan	Lellan	650	f	Hand	12	G	test	165	Astrid Joey Thor Skadi Lellan Matte Orm Ray	8	4	4	0.5	0
2012-04-24	20	2	neutral	Skadi	3	409	f	Parent	12	G	test	165	Astrid Joey Thor Skadi Lellan Matte Orm Ray	8	4	4	0.5	0.0561
2012-05-16	21	1	bad	Anton	4	1366	m	Parent	25	G	test	187	Anton Heidi Jonas Jakob Klara Ellen Sophie Lena	8	3	5	0.375	0.0322
2012-05-16	21	1	bad	Jakob	2	1323	m	Parent	25	G	test	187	Anton Heidi Jonas Jakob Klara Ellen Sophie Lena	8	3	5	0.375	0
2012-05-16	21	1	bad	Jonas	5	1140	m	Parent	25	G	test	187	Anton Heidi Jonas Jakob Klara Ellen Sophie Lena	8	3	5	0.375	0
2012-05-16	21	1	bad	Heidi	4	1138	f	Parent	25	G	test	187	Anton Heidi Jonas Jakob Klara Ellen Sophie Lena	8	3	5	0.375	0.2821
2012-05-16	21	1	bad	Lena	1	804	f	Parent	25	G	test	187	Anton Heidi Jonas Jakob Klara Ellen Sophie Lena	8	3	5	0.375	0
2012-05-16	21	1	bad	Klara	2	785	f	Parent	25	G	test	187	Anton Heidi Jonas Jakob Klara Ellen Sophie Lena	8	3	5	0.375	0
2012-05-16	21	1	bad	Sophie	1	754	f	Parent	25	G	test	187	Anton Heidi Jonas Jakob Klara Ellen Sophie Lena	8	3	5	0.375	0
2012-05-16	21	1	bad	Ellen	2	726	f	Parent	25	G	test	187	Anton Heidi Jonas Jakob Klara Ellen Sophie Lena	8	3	5	0.375	0
2012-05-16	21	1	bad	Thor	3	1623	m	Parent	13	G	test	187	Astrid Joey Thor Skadi Lellan Matte Orm Ray	8	4	4	0.5	0.0103
2012-05-16	21	1	bad	Orm	Orm	1288	m	Hand	13	G	test	187	Astrid Joey Thor Skadi Lellan Matte Orm Ray	8	4	4	0.5	0
2012-05-16	21	1	bad	Astrid	5	1149	f	Hand	25	G	test	187	Astrid Joey Thor Skadi Lellan Matte Orm Ray	8	4	4	0.5	0
2012-05-16	21	1	bad	Ray	Ray	1148	m	Hand	13	G	test	187	Astrid Joey Thor Skadi Lellan Matte Orm Ray	8	4	4	0.5	0
2012-05-16	21	1	bad	Matte	Matte	1031	m	Hand	13	G	test	187	Astrid Joey Thor Skadi Lellan Matte Orm Ray	8	4	4	0.5	0
2012-05-16	21	1	bad	Joey	Joey	740	f	Hand	25	G	test	187	Astrid Joey Thor Skadi Lellan Matte Orm Ray	8	4	4	0.5	0
2012-05-16	21	1	bad	Lellan	Lellan	650	f	Hand	13	G	test	187	Astrid Joey Thor Skadi Lellan Matte Orm Ray	8	4	4	0.5	0
2012-05-16	21	1	bad	Skadi	3	409	f	Parent	13	G	test	187	Astrid Joey Thor Skadi Lellan Matte Orm Ray	8	4	4	0.5	0
2012-05-16	21	2	neutral	Anton	4	1366	m	Parent	25	G	test	187	Anton Heidi Jonas Jakob Klara Ellen Sophie Lena	8	3	5	0.375	0
2012-05-16	21	2	neutral	Jakob	2	1323	m	Parent	25	G	test	187	Anton Heidi Jonas Jakob Klara Ellen Sophie Lena	8	3	5	0.375	0
2012-05-16	21	2	neutral	Jonas	5	1140	m	Parent	25	G	test	187	Anton Heidi Jonas Jakob Klara Ellen Sophie Lena	8	3	5	0.375	0
2012-05-16	21	2	neutral	Heidi	4	1138	f	Parent	25	G	test	187	Anton Heidi Jonas Jakob Klara Ellen Sophie Lena	8	3	5	0.375	0.0364
2012-05-16	21	2	neutral	Lena	1	804	f	Parent	25	G	test	187	Anton Heidi Jonas Jakob Klara Ellen Sophie Lena	8	3	5	0.375	0
2012-05-16	21	2	neutral	Klara	2	785	f	Parent	25	G	test	187	Anton Heidi Jonas Jakob Klara Ellen Sophie Lena	8	3	5	0.375	0
2012-05-16	21	2	neutral	Sophie	1	754	f	Parent	25	G	test	187	Anton Heidi Jonas Jakob Klara Ellen Sophie Lena	8	3	5	0.375	0
2012-05-16	21	2	neutral	Ellen	2	726	f	Parent	25	G	test	187	Anton Heidi Jonas Jakob Klara Ellen Sophie Lena	8	3	5	0.375	0
2012-05-16	21	2	neutral	Thor	3	1623	m	Parent	13	G	test	187	Astrid Joey Thor Skadi Lellan Matte Orm Ray	8	4	4	0.5	0
2012-05-16	21	2	neutral	Orm	Orm	1288	m	Hand	13	G	test	187	Astrid Joey Thor Skadi Lellan Matte Orm Ray	8	4	4	0.5	0
2012-05-16	21	2	neutral	Astrid	5	1149	f	Hand	25	G	test	187	Astrid Joey Thor Skadi Lellan Matte Orm Ray	8	4	4	0.5	0
2012-05-16	21	2	neutral	Ray	Ray	1148	m	Hand	13	G	test	187	Astrid Joey Thor Skadi Lellan Matte Orm Ray	8	4	4	0.5	0
2012-05-16	21	2	neutral	Matte	Matte	1031	m	Hand	13	G	test	187	Astrid Joey Thor Skadi Lellan Matte Orm Ray	8	4	4	0.5	0
2012-05-16	21	2	neutral	Joey	Joey	740	f	Hand	25	G	test	187	Astrid Joey Thor Skadi Lellan Matte Orm Ray	8	4	4	0.5	0
2012-05-16	21	2	neutral	Lellan	Lellan	650	f	Hand	13	G	test	187	Astrid Joey Thor Skadi Lellan Matte Orm Ray	8	4	4	0.5	0
2012-05-16	21	2	neutral	Skadi	3	409	f	Parent	13	G	test	187	Astrid Joey Thor Skadi Lellan Matte Orm Ray	8	4	4	0.5	0
2012-06-29	22	1	bad	Anton	4	NA	m	Parent	26	G	test	231	Anton Heidi Jonas Jakob Klara Ellen Sophie Lena	8	3	5	0.375	0
2012-06-29	22	1	bad	Astrid	5	NA	f	Hand	26	G	test	231	Astrid Joey Thor Skadi Lellan Matte Orm Ray	8	4	4	0.5	0
2012-06-29	22	1	bad	Ellen	2	NA	f	Parent	26	G	test	231	Anton Heidi Jonas Jakob Klara Ellen Sophie Lena	8	3	5	0.375	0
2012-06-29	22	1	bad	Heidi	4	NA	f	Parent	26	G	test	231	Anton Heidi Jonas Jakob Klara Ellen Sophie Lena	8	3	5	0.375	0.2075
2012-06-29	22	1	bad	Jakob	2	NA	m	Parent	26	G	test	231	Anton Heidi Jonas Jakob Klara Ellen Sophie Lena	8	3	5	0.375	0
2012-06-29	22	1	bad	Joey	Joey	NA	f	Hand	26	G	test	231	Astrid Joey Thor Skadi Lellan Matte Orm Ray	8	4	4	0.5	0
2012-06-29	22	1	bad	Jonas	5	NA	m	Parent	26	G	test	231	Anton Heidi Jonas Jakob Klara Ellen Sophie Lena	8	3	5	0.375	0
2012-06-29	22	1	bad	Klara	2	NA	f	Parent	26	G	test	231	Anton Heidi Jonas Jakob Klara Ellen Sophie Lena	8	3	5	0.375	0
2012-06-29	22	1	bad	Lellan	Lellan	NA	f	Hand	14	G	test	231	Astrid Joey Thor Skadi Lellan Matte Orm Ray	8	4	4	0.5	0
2012-06-29	22	1	bad	Lena	1	NA	f	Parent	26	G	test	231	Anton Heidi Jonas Jakob Klara Ellen Sophie Lena	8	3	5	0.375	0
2012-06-29	22	1	bad	Matte	Matte	NA	m	Hand	14	G	test	231	Astrid Joey Thor Skadi Lellan Matte Orm Ray	8	4	4	0.5	0
2012-06-29	22	1	bad	Orm	Orm	NA	m	Hand	14	G	test	231	Astrid Joey Thor Skadi Lellan Matte Orm Ray	8	4	4	0.5	0
2012-06-29	22	1	bad	Ray	Ray	NA	m	Hand	14	G	test	231	Astrid Joey Thor Skadi Lellan Matte Orm Ray	8	4	4	0.5	0
2012-06-29	22	1	bad	Skadi	3	NA	f	Parent	14	G	test	231	Astrid Joey Thor Skadi Lellan Matte Orm Ray	8	4	4	0.5	0.0655
2012-06-29	22	1	bad	Sophie	1	NA	f	Parent	26	G	test	231	Anton Heidi Jonas Jakob Klara Ellen Sophie Lena	8	3	5	0.375	0
2012-06-29	22	1	bad	Thor	3	NA	m	Parent	14	G	test	231	Astrid Joey Thor Skadi Lellan Matte Orm Ray	8	4	4	0.5	0.0776
2012-06-29	22	2	neutral	Anton	4	NA	m	Parent	26	G	test	231	Anton Heidi Jonas Jakob Klara Ellen Sophie Lena	8	3	5	0.375	0
2012-06-29	22	2	neutral	Astrid	5	NA	f	Hand	26	G	test	231	Astrid Joey Thor Skadi Lellan Matte Orm Ray	8	4	4	0.5	0
2012-06-29	22	2	neutral	Ellen	2	NA	f	Parent	26	G	test	231	Anton Heidi Jonas Jakob Klara Ellen Sophie Lena	8	3	5	0.375	0
2012-06-29	22	2	neutral	Heidi	4	NA	f	Parent	26	G	test	231	Anton Heidi Jonas Jakob Klara Ellen Sophie Lena	8	3	5	0.375	0
2012-06-29	22	2	neutral	Jakob	2	NA	m	Parent	26	G	test	231	Anton Heidi Jonas Jakob Klara Ellen Sophie Lena	8	3	5	0.375	0
2012-06-29	22	2	neutral	Joey	Joey	NA	f	Hand	26	G	test	231	Astrid Joey Thor Skadi Lellan Matte Orm Ray	8	4	4	0.5	0
2012-06-29	22	2	neutral	Jonas	5	NA	m	Parent	26	G	test	231	Anton Heidi Jonas Jakob Klara Ellen Sophie Lena	8	3	5	0.375	0
2012-06-29	22	2	neutral	Klara	2	NA	f	Parent	26	G	test	231	Anton Heidi Jonas Jakob Klara Ellen Sophie Lena	8	3	5	0.375	0
2012-06-29	22	2	neutral	Lellan	Lellan	NA	f	Hand	14	G	test	231	Astrid Joey Thor Skadi Lellan Matte Orm Ray	8	4	4	0.5	0
2012-06-29	22	2	neutral	Lena	1	NA	f	Parent	26	G	test	231	Anton Heidi Jonas Jakob Klara Ellen Sophie Lena	8	3	5	0.375	0
2012-06-29	22	2	neutral	Matte	Matte	NA	m	Hand	14	G	test	231	Astrid Joey Thor Skadi Lellan Matte Orm Ray	8	4	4	0.5	0
2012-06-29	22	2	neutral	Orm	Orm	NA	m	Hand	14	G	test	231	Astrid Joey Thor Skadi Lellan Matte Orm Ray	8	4	4	0.5	0
2012-06-29	22	2	neutral	Ray	Ray	NA	m	Hand	14	G	test	231	Astrid Joey Thor Skadi Lellan Matte Orm Ray	8	4	4	0.5	0
2012-06-29	22	2	neutral	Skadi	3	NA	f	Parent	14	G	test	231	Astrid Joey Thor Skadi Lellan Matte Orm Ray	8	4	4	0.5	0
2012-06-29	22	2	neutral	Sophie	1	NA	f	Parent	26	G	test	231	Anton Heidi Jonas Jakob Klara Ellen Sophie Lena	8	3	5	0.375	0
2012-06-29	22	2	neutral	Thor	3	NA	m	Parent	14	G	test	231	Astrid Joey Thor Skadi Lellan Matte Orm Ray	8	4	4	0.5	0
2012-07-27	23	1	bad	Anton	4	NA	m	Parent	27	G	test	259	Anton Heidi Jonas Jakob Klara Ellen Sophie Lena	8	3	5	0.375	0
2012-07-27	23	1	bad	Astrid	5	NA	f	Hand	27	G	test	259	Astrid Joey Thor Skadi Lellan Matte Orm Ray	8	4	4	0.5	0
2012-07-27	23	1	bad	Ellen	2	NA	f	Parent	27	G	test	259	Anton Heidi Jonas Jakob Klara Ellen Sophie Lena	8	3	5	0.375	0
2012-07-27	23	1	bad	Heidi	4	NA	f	Parent	27	G	test	259	Anton Heidi Jonas Jakob Klara Ellen Sophie Lena	8	3	5	0.375	0.4753
2012-07-27	23	1	bad	Jakob	2	NA	m	Parent	27	G	test	259	Anton Heidi Jonas Jakob Klara Ellen Sophie Lena	8	3	5	0.375	0
2012-07-27	23	1	bad	Joey	Joey	NA	f	Hand	27	G	test	259	Astrid Joey Thor Skadi Lellan Matte Orm Ray	8	4	4	0.5	0
2012-07-27	23	1	bad	Jonas	5	NA	m	Parent	27	G	test	259	Anton Heidi Jonas Jakob Klara Ellen Sophie Lena	8	3	5	0.375	0
2012-07-27	23	1	bad	Klara	2	NA	f	Parent	27	G	test	259	Anton Heidi Jonas Jakob Klara Ellen Sophie Lena	8	3	5	0.375	0
2012-07-27	23	1	bad	Lellan	Lellan	NA	f	Hand	15	G	test	259	Astrid Joey Thor Skadi Lellan Matte Orm Ray	8	4	4	0.5	0
2012-07-27	23	1	bad	Lena	1	NA	f	Parent	27	G	test	259	Anton Heidi Jonas Jakob Klara Ellen Sophie Lena	8	3	5	0.375	0
2012-07-27	23	1	bad	Matte	Matte	NA	m	Hand	15	G	test	259	Astrid Joey Thor Skadi Lellan Matte Orm Ray	8	4	4	0.5	0
2012-07-27	23	1	bad	Orm	Orm	NA	m	Hand	15	G	test	259	Astrid Joey Thor Skadi Lellan Matte Orm Ray	8	4	4	0.5	0
2012-07-27	23	1	bad	Ray	Ray	NA	m	Hand	15	G	test	259	Astrid Joey Thor Skadi Lellan Matte Orm Ray	8	4	4	0.5	0
2012-07-27	23	1	bad	Skadi	3	NA	f	Parent	15	G	test	259	Astrid Joey Thor Skadi Lellan Matte Orm Ray	8	4	4	0.5	0.106
2012-07-27	23	1	bad	Sophie	1	NA	f	Parent	27	G	test	259	Anton Heidi Jonas Jakob Klara Ellen Sophie Lena	8	3	5	0.375	0
2012-07-27	23	1	bad	Thor	3	NA	m	Parent	15	G	test	259	Astrid Joey Thor Skadi Lellan Matte Orm Ray	8	4	4	0.5	0.1384
2012-07-27	23	2	neutral	Anton	4	NA	m	Parent	27	G	test	259	Anton Heidi Jonas Jakob Klara Ellen Sophie Lena	8	3	5	0.375	0
2012-07-27	23	2	neutral	Astrid	5	NA	f	Hand	27	G	test	259	Astrid Joey Thor Skadi Lellan Matte Orm Ray	8	4	4	0.5	0
2012-07-27	23	2	neutral	Ellen	2	NA	f	Parent	27	G	test	259	Anton Heidi Jonas Jakob Klara Ellen Sophie Lena	8	3	5	0.375	0
2012-07-27	23	2	neutral	Heidi	4	NA	f	Parent	27	G	test	259	Anton Heidi Jonas Jakob Klara Ellen Sophie Lena	8	3	5	0.375	0.0317
2012-07-27	23	2	neutral	Jakob	2	NA	m	Parent	27	G	test	259	Anton Heidi Jonas Jakob Klara Ellen Sophie Lena	8	3	5	0.375	0
2012-07-27	23	2	neutral	Joey	Joey	NA	f	Hand	27	G	test	259	Astrid Joey Thor Skadi Lellan Matte Orm Ray	8	4	4	0.5	0
2012-07-27	23	2	neutral	Jonas	5	NA	m	Parent	27	G	test	259	Anton Heidi Jonas Jakob Klara Ellen Sophie Lena	8	3	5	0.375	0
2012-07-27	23	2	neutral	Klara	2	NA	f	Parent	27	G	test	259	Anton Heidi Jonas Jakob Klara Ellen Sophie Lena	8	3	5	0.375	0
2012-07-27	23	2	neutral	Lellan	Lellan	NA	f	Hand	15	G	test	259	Astrid Joey Thor Skadi Lellan Matte Orm Ray	8	4	4	0.5	0
2012-07-27	23	2	neutral	Lena	1	NA	f	Parent	27	G	test	259	Anton Heidi Jonas Jakob Klara Ellen Sophie Lena	8	3	5	0.375	0
2012-07-27	23	2	neutral	Matte	Matte	NA	m	Hand	15	G	test	259	Astrid Joey Thor Skadi Lellan Matte Orm Ray	8	4	4	0.5	0
2012-07-27	23	2	neutral	Orm	Orm	NA	m	Hand	15	G	test	259	Astrid Joey Thor Skadi Lellan Matte Orm Ray	8	4	4	0.5	0
2012-07-27	23	2	neutral	Ray	Ray	NA	m	Hand	15	G	test	259	Astrid Joey Thor Skadi Lellan Matte Orm Ray	8	4	4	0.5	0
2012-07-27	23	2	neutral	Skadi	3	NA	f	Parent	15	G	test	259	Astrid Joey Thor Skadi Lellan Matte Orm Ray	8	4	4	0.5	0
2012-07-27	23	2	neutral	Sophie	1	NA	f	Parent	27	G	test	259	Anton Heidi Jonas Jakob Klara Ellen Sophie Lena	8	3	5	0.375	0
2012-07-27	23	2	neutral	Thor	3	NA	m	Parent	15	G	test	259	Astrid Joey Thor Skadi Lellan Matte Orm Ray	8	4	4	0.5	0
2012-08-24	24	1	bad	Anton	4	NA	m	Parent	28	G	test	287	Anton Heidi Jonas Jakob Klara Ellen Sophie Lena	8	3	5	0.375	0.2406
2012-08-24	24	1	bad	Astrid	5	NA	f	Hand	28	G	test	287	Astrid Joey Thor Skadi Lellan Matte Orm Ray	8	4	4	0.5	0.012
2012-08-24	24	1	bad	Ellen	2	NA	f	Parent	28	G	test	287	Anton Heidi Jonas Jakob Klara Ellen Sophie Lena	8	3	5	0.375	0
2012-08-24	24	1	bad	Heidi	4	NA	f	Parent	28	G	test	287	Anton Heidi Jonas Jakob Klara Ellen Sophie Lena	8	3	5	0.375	0.4826
2012-08-24	24	1	bad	Jakob	2	NA	m	Parent	28	G	test	287	Anton Heidi Jonas Jakob Klara Ellen Sophie Lena	8	3	5	0.375	0
2012-08-24	24	1	bad	Joey	Joey	NA	f	Hand	28	G	test	287	Astrid Joey Thor Skadi Lellan Matte Orm Ray	8	4	4	0.5	0
2012-08-24	24	1	bad	Jonas	5	NA	m	Parent	28	G	test	287	Anton Heidi Jonas Jakob Klara Ellen Sophie Lena	8	3	5	0.375	0
2012-08-24	24	1	bad	Klara	2	NA	f	Parent	28	G	test	287	Anton Heidi Jonas Jakob Klara Ellen Sophie Lena	8	3	5	0.375	0
2012-08-24	24	1	bad	Lellan	Lellan	NA	f	Hand	16	G	test	287	Astrid Joey Thor Skadi Lellan Matte Orm Ray	8	4	4	0.5	0
2012-08-24	24	1	bad	Lena	1	NA	f	Parent	28	G	test	287	Anton Heidi Jonas Jakob Klara Ellen Sophie Lena	8	3	5	0.375	0
2012-08-24	24	1	bad	Matte	Matte	NA	m	Hand	16	G	test	287	Astrid Joey Thor Skadi Lellan Matte Orm Ray	8	4	4	0.5	0
2012-08-24	24	1	bad	Orm	Orm	NA	m	Hand	16	G	test	287	Astrid Joey Thor Skadi Lellan Matte Orm Ray	8	4	4	0.5	0
2012-08-24	24	1	bad	Ray	Ray	NA	m	Hand	16	G	test	287	Astrid Joey Thor Skadi Lellan Matte Orm Ray	8	4	4	0.5	0
2012-08-24	24	1	bad	Skadi	3	NA	f	Parent	16	G	test	287	Astrid Joey Thor Skadi Lellan Matte Orm Ray	8	4	4	0.5	0.1345
2012-08-24	24	1	bad	Sophie	1	NA	f	Parent	28	G	test	287	Anton Heidi Jonas Jakob Klara Ellen Sophie Lena	8	3	5	0.375	0
2012-08-24	24	1	bad	Thor	3	NA	m	Parent	16	G	test	287	Astrid Joey Thor Skadi Lellan Matte Orm Ray	8	4	4	0.5	0.8921
2012-08-24	24	2	neutral	Anton	4	NA	m	Parent	28	G	test	287	Anton Heidi Jonas Jakob Klara Ellen Sophie Lena	8	3	5	0.375	0
2012-08-24	24	2	neutral	Astrid	5	NA	f	Hand	28	G	test	287	Astrid Joey Thor Skadi Lellan Matte Orm Ray	8	4	4	0.5	0
2012-08-24	24	2	neutral	Ellen	2	NA	f	Parent	28	G	test	287	Anton Heidi Jonas Jakob Klara Ellen Sophie Lena	8	3	5	0.375	0
2012-08-24	24	2	neutral	Heidi	4	NA	f	Parent	28	G	test	287	Anton Heidi Jonas Jakob Klara Ellen Sophie Lena	8	3	5	0.375	0.0054
2012-08-24	24	2	neutral	Jakob	2	NA	m	Parent	28	G	test	287	Anton Heidi Jonas Jakob Klara Ellen Sophie Lena	8	3	5	0.375	0
2012-08-24	24	2	neutral	Joey	Joey	NA	f	Hand	28	G	test	287	Astrid Joey Thor Skadi Lellan Matte Orm Ray	8	4	4	0.5	0
2012-08-24	24	2	neutral	Jonas	5	NA	m	Parent	28	G	test	287	Anton Heidi Jonas Jakob Klara Ellen Sophie Lena	8	3	5	0.375	0
2012-08-24	24	2	neutral	Klara	2	NA	f	Parent	28	G	test	287	Anton Heidi Jonas Jakob Klara Ellen Sophie Lena	8	3	5	0.375	0
2012-08-24	24	2	neutral	Lellan	Lellan	NA	f	Hand	16	G	test	287	Astrid Joey Thor Skadi Lellan Matte Orm Ray	8	4	4	0.5	0
2012-08-24	24	2	neutral	Lena	1	NA	f	Parent	28	G	test	287	Anton Heidi Jonas Jakob Klara Ellen Sophie Lena	8	3	5	0.375	0
2012-08-24	24	2	neutral	Matte	Matte	NA	m	Hand	16	G	test	287	Astrid Joey Thor Skadi Lellan Matte Orm Ray	8	4	4	0.5	0
2012-08-24	24	2	neutral	Orm	Orm	NA	m	Hand	16	G	test	287	Astrid Joey Thor Skadi Lellan Matte Orm Ray	8	4	4	0.5	0
2012-08-24	24	2	neutral	Ray	Ray	NA	m	Hand	16	G	test	287	Astrid Joey Thor Skadi Lellan Matte Orm Ray	8	4	4	0.5	0
2012-08-24	24	2	neutral	Skadi	3	NA	f	Parent	16	G	test	287	Astrid Joey Thor Skadi Lellan Matte Orm Ray	8	4	4	0.5	0
2012-08-24	24	2	neutral	Sophie	1	NA	f	Parent	28	G	test	287	Anton Heidi Jonas Jakob Klara Ellen Sophie Lena	8	3	5	0.375	0
2012-08-24	24	2	neutral	Thor	3	NA	m	Parent	16	G	test	287	Astrid Joey Thor Skadi Lellan Matte Orm Ray	8	4	4	0.5	0.6759
2012-10-18	25	1	bad	Astrid	5	NA	f	Hand	30	G	test	342	Astrid Joey Thor Skadi Lellan Matte Orm Ray	8	4	4	0.5	0
2012-10-18	25	1	bad	Heidi	4	NA	f	Parent	30	G	test	342	Heidi Jonas Klara Sophie	4	1	3	0.25	0.3482
2012-10-18	25	1	bad	Joey	Joey	NA	f	Hand	30	G	test	342	Astrid Joey Thor Skadi Lellan Matte Orm Ray	8	4	4	0.5	0
2012-10-18	25	1	bad	Jonas	5	NA	m	Parent	30	G	test	342	Heidi Jonas Klara Sophie	4	1	3	0.25	0.3659
2012-10-18	25	1	bad	Klara	2	NA	f	Parent	30	G	test	342	Heidi Jonas Klara Sophie	4	1	3	0.25	0.0041
2012-10-18	25	1	bad	Lellan	Lellan	NA	f	Hand	18	G	test	342	Astrid Joey Thor Skadi Lellan Matte Orm Ray	8	4	4	0.5	0.1453
2012-10-18	25	1	bad	Matte	Matte	NA	m	Hand	18	G	test	342	Astrid Joey Thor Skadi Lellan Matte Orm Ray	8	4	4	0.5	0
2012-10-18	25	1	bad	Orm	Orm	NA	m	Hand	18	G	test	342	Astrid Joey Thor Skadi Lellan Matte Orm Ray	8	4	4	0.5	0
2012-10-18	25	1	bad	Ray	Ray	NA	m	Hand	18	G	test	342	Astrid Joey Thor Skadi Lellan Matte Orm Ray	8	4	4	0.5	0
2012-10-18	25	1	bad	Skadi	3	NA	f	Parent	18	G	test	342	Astrid Joey Thor Skadi Lellan Matte Orm Ray	8	4	4	0.5	0.3449
2012-10-18	25	1	bad	Sophie	1	NA	f	Parent	30	G	test	342	Heidi Jonas Klara Sophie	4	1	3	0.25	0
2012-10-18	25	1	bad	Thor	3	NA	m	Parent	18	G	test	342	Astrid Joey Thor Skadi Lellan Matte Orm Ray	8	4	4	0.5	0.6069
2012-10-18	25	2	neutral	Astrid	5	NA	f	Hand	30	G	test	342	Astrid Joey Thor Skadi Lellan Matte Orm Ray	8	4	4	0.5	0
2012-10-18	25	2	neutral	Heidi	4	NA	f	Parent	30	G	test	342	Heidi Jonas Klara Sophie	4	1	3	0.25	0.57
2012-10-18	25	2	neutral	Joey	Joey	NA	f	Hand	30	G	test	342	Astrid Joey Thor Skadi Lellan Matte Orm Ray	8	4	4	0.5	0
2012-10-18	25	2	neutral	Jonas	5	NA	m	Parent	30	G	test	342	Heidi Jonas Klara Sophie	4	1	3	0.25	0.8027
2012-10-18	25	2	neutral	Klara	2	NA	f	Parent	30	G	test	342	Heidi Jonas Klara Sophie	4	1	3	0.25	0
2012-10-18	25	2	neutral	Lellan	Lellan	NA	f	Hand	18	G	test	342	Astrid Joey Thor Skadi Lellan Matte Orm Ray	8	4	4	0.5	0
2012-10-18	25	2	neutral	Matte	Matte	NA	m	Hand	18	G	test	342	Astrid Joey Thor Skadi Lellan Matte Orm Ray	8	4	4	0.5	0
2012-10-18	25	2	neutral	Orm	Orm	NA	m	Hand	18	G	test	342	Astrid Joey Thor Skadi Lellan Matte Orm Ray	8	4	4	0.5	0
2012-10-18	25	2	neutral	Ray	Ray	NA	m	Hand	18	G	test	342	Astrid Joey Thor Skadi Lellan Matte Orm Ray	8	4	4	0.5	0
2012-10-18	25	2	neutral	Skadi	3	NA	f	Parent	18	G	test	342	Astrid Joey Thor Skadi Lellan Matte Orm Ray	8	4	4	0.5	0.0051
2012-10-18	25	2	neutral	Sophie	1	NA	f	Parent	30	G	test	342	Heidi Jonas Klara Sophie	4	1	3	0.25	0
2012-10-18	25	2	neutral	Thor	3	NA	m	Parent	18	G	test	342	Astrid Joey Thor Skadi Lellan Matte Orm Ray	8	4	4	0.5	0.1183
2012-12-17	26	1	neutral	Astrid	5	NA	f	Hand	32	F	test	402	Astrid Sophie Klara Skadi Thor Joey Jonas Ray Matte Lellan Heidi Orm	12	5	7	0.416667	0
2012-12-17	26	1	neutral	Heidi	4	NA	f	Parent	32	F	test	402	Astrid Sophie Klara Skadi Thor Joey Jonas Ray Matte Lellan Heidi Orm	12	5	7	0.416667	0.1162
2012-12-17	26	1	neutral	Joey	Joey	NA	f	Hand	32	F	test	402	Astrid Sophie Klara Skadi Thor Joey Jonas Ray Matte Lellan Heidi Orm	12	5	7	0.416667	0
2012-12-17	26	1	neutral	Jonas	5	NA	m	Parent	32	F	test	402	Astrid Sophie Klara Skadi Thor Joey Jonas Ray Matte Lellan Heidi Orm	12	5	7	0.416667	0.141
2012-12-17	26	1	neutral	Klara	2	NA	f	Parent	32	F	test	402	Astrid Sophie Klara Skadi Thor Joey Jonas Ray Matte Lellan Heidi Orm	12	5	7	0.416667	0
2012-12-17	26	1	neutral	Lellan	Lellan	NA	f	Hand	20	F	test	402	Astrid Sophie Klara Skadi Thor Joey Jonas Ray Matte Lellan Heidi Orm	12	5	7	0.416667	0.1575
2012-12-17	26	1	neutral	Matte	Matte	NA	m	Hand	20	F	test	402	Astrid Sophie Klara Skadi Thor Joey Jonas Ray Matte Lellan Heidi Orm	12	5	7	0.416667	0
2012-12-17	26	1	neutral	Orm	Orm	NA	m	Hand	20	F	test	402	Astrid Sophie Klara Skadi Thor Joey Jonas Ray Matte Lellan Heidi Orm	12	5	7	0.416667	0
2012-12-17	26	1	neutral	Ray	Ray	NA	m	Hand	20	F	test	402	Astrid Sophie Klara Skadi Thor Joey Jonas Ray Matte Lellan Heidi Orm	12	5	7	0.416667	0
2012-12-17	26	1	neutral	Skadi	3	NA	f	Parent	20	F	test	402	Astrid Sophie Klara Skadi Thor Joey Jonas Ray Matte Lellan Heidi Orm	12	5	7	0.416667	0
2012-12-17	26	1	neutral	Sophie	1	NA	f	Parent	32	F	test	402	Astrid Sophie Klara Skadi Thor Joey Jonas Ray Matte Lellan Heidi Orm	12	5	7	0.416667	0.0059
2012-12-17	26	1	neutral	Thor	3	NA	m	Parent	20	F	test	402	Astrid Sophie Klara Skadi Thor Joey Jonas Ray Matte Lellan Heidi Orm	12	5	7	0.416667	0
2012-12-17	26	2	bad	Astrid	5	NA	f	Hand	32	F	test	402	Astrid Sophie Klara Skadi Thor Joey Jonas Ray Matte Lellan Heidi Orm	12	5	7	0.416667	0
2012-12-17	26	2	bad	Heidi	4	NA	f	Parent	32	F	test	402	Astrid Sophie Klara Skadi Thor Joey Jonas Ray Matte Lellan Heidi Orm	12	5	7	0.416667	0.414
2012-12-17	26	2	bad	Joey	Joey	NA	f	Hand	32	F	test	402	Astrid Sophie Klara Skadi Thor Joey Jonas Ray Matte Lellan Heidi Orm	12	5	7	0.416667	0
2012-12-17	26	2	bad	Jonas	5	NA	m	Parent	32	F	test	402	Astrid Sophie Klara Skadi Thor Joey Jonas Ray Matte Lellan Heidi Orm	12	5	7	0.416667	0.1682
2012-12-17	26	2	bad	Klara	2	NA	f	Parent	32	F	test	402	Astrid Sophie Klara Skadi Thor Joey Jonas Ray Matte Lellan Heidi Orm	12	5	7	0.416667	0
2012-12-17	26	2	bad	Lellan	Lellan	NA	f	Hand	20	F	test	402	Astrid Sophie Klara Skadi Thor Joey Jonas Ray Matte Lellan Heidi Orm	12	5	7	0.416667	0
2012-12-17	26	2	bad	Matte	Matte	NA	m	Hand	20	F	test	402	Astrid Sophie Klara Skadi Thor Joey Jonas Ray Matte Lellan Heidi Orm	12	5	7	0.416667	0
2012-12-17	26	2	bad	Orm	Orm	NA	m	Hand	20	F	test	402	Astrid Sophie Klara Skadi Thor Joey Jonas Ray Matte Lellan Heidi Orm	12	5	7	0.416667	0
2012-12-17	26	2	bad	Ray	Ray	NA	m	Hand	20	F	test	402	Astrid Sophie Klara Skadi Thor Joey Jonas Ray Matte Lellan Heidi Orm	12	5	7	0.416667	0
2012-12-17	26	2	bad	Skadi	3	NA	f	Parent	20	F	test	402	Astrid Sophie Klara Skadi Thor Joey Jonas Ray Matte Lellan Heidi Orm	12	5	7	0.416667	0.0976
2012-12-17	26	2	bad	Sophie	1	NA	f	Parent	32	F	test	402	Astrid Sophie Klara Skadi Thor Joey Jonas Ray Matte Lellan Heidi Orm	12	5	7	0.416667	0.1751
2012-12-17	26	2	bad	Thor	3	NA	m	Parent	20	F	test	402	Astrid Sophie Klara Skadi Thor Joey Jonas Ray Matte Lellan Heidi Orm	12	5	7	0.416667	0.2558
2013-01-23	27	1	neutral	Astrid	5	1277	f	Hand	33	H	test	439	Astrid Sophie Klara Skadi Thor Joey Jonas Ray Matte Lellan Heidi Orm	12	5	7	0.416667	0
2013-01-23	27	1	neutral	Heidi	4	NA	f	Parent	33	H	test	439	Astrid Sophie Klara Skadi Thor Joey Jonas Ray Matte Lellan Heidi Orm	12	5	7	0.416667	0.2184
2013-01-23	27	1	neutral	Joey	Joey	843	f	Hand	33	H	test	439	Astrid Sophie Klara Skadi Thor Joey Jonas Ray Matte Lellan Heidi Orm	12	5	7	0.416667	0
2013-01-23	27	1	neutral	Jonas	5	NA	m	Parent	33	H	test	439	Astrid Sophie Klara Skadi Thor Joey Jonas Ray Matte Lellan Heidi Orm	12	5	7	0.416667	0.3414
2013-01-23	27	1	neutral	Klara	2	792	f	Parent	33	H	test	439	Astrid Sophie Klara Skadi Thor Joey Jonas Ray Matte Lellan Heidi Orm	12	5	7	0.416667	0
2013-01-23	27	1	neutral	Lellan	Lellan	1013	f	Hand	21	H	test	439	Astrid Sophie Klara Skadi Thor Joey Jonas Ray Matte Lellan Heidi Orm	12	5	7	0.416667	0
2013-01-23	27	1	neutral	Matte	Matte	1034	m	Hand	21	H	test	439	Astrid Sophie Klara Skadi Thor Joey Jonas Ray Matte Lellan Heidi Orm	12	5	7	0.416667	0
2013-01-23	27	1	neutral	Orm	Orm	1126	m	Hand	21	H	test	439	Astrid Sophie Klara Skadi Thor Joey Jonas Ray Matte Lellan Heidi Orm	12	5	7	0.416667	0
2013-01-23	27	1	neutral	Ray	Ray	992	m	Hand	21	H	test	439	Astrid Sophie Klara Skadi Thor Joey Jonas Ray Matte Lellan Heidi Orm	12	5	7	0.416667	0
2013-01-23	27	1	neutral	Skadi	3	667	f	Parent	21	H	test	439	Astrid Sophie Klara Skadi Thor Joey Jonas Ray Matte Lellan Heidi Orm	12	5	7	0.416667	0.29
2013-01-23	27	1	neutral	Sophie	1	859	f	Parent	33	H	test	439	Astrid Sophie Klara Skadi Thor Joey Jonas Ray Matte Lellan Heidi Orm	12	5	7	0.416667	0.1754
2013-01-23	27	1	neutral	Thor	3	1397	m	Parent	21	H	test	439	Astrid Sophie Klara Skadi Thor Joey Jonas Ray Matte Lellan Heidi Orm	12	5	7	0.416667	0
2013-01-23	27	2	bad	Astrid	5	1277	f	Hand	33	H	test	439	Astrid Sophie Klara Skadi Thor Joey Jonas Ray Matte Lellan Heidi Orm	12	5	7	0.416667	0
2013-01-23	27	2	bad	Heidi	4	NA	f	Parent	33	H	test	439	Astrid Sophie Klara Skadi Thor Joey Jonas Ray Matte Lellan Heidi Orm	12	5	7	0.416667	0.6616
2013-01-23	27	2	bad	Joey	Joey	843	f	Hand	33	H	test	439	Astrid Sophie Klara Skadi Thor Joey Jonas Ray Matte Lellan Heidi Orm	12	5	7	0.416667	0
2013-01-23	27	2	bad	Jonas	5	NA	m	Parent	33	H	test	439	Astrid Sophie Klara Skadi Thor Joey Jonas Ray Matte Lellan Heidi Orm	12	5	7	0.416667	0.1953
2013-01-23	27	2	bad	Klara	2	792	f	Parent	33	H	test	439	Astrid Sophie Klara Skadi Thor Joey Jonas Ray Matte Lellan Heidi Orm	12	5	7	0.416667	0.0171
2013-01-23	27	2	bad	Lellan	Lellan	1013	f	Hand	21	H	test	439	Astrid Sophie Klara Skadi Thor Joey Jonas Ray Matte Lellan Heidi Orm	12	5	7	0.416667	0
2013-01-23	27	2	bad	Matte	Matte	1034	m	Hand	21	H	test	439	Astrid Sophie Klara Skadi Thor Joey Jonas Ray Matte Lellan Heidi Orm	12	5	7	0.416667	0
2013-01-23	27	2	bad	Orm	Orm	1126	m	Hand	21	H	test	439	Astrid Sophie Klara Skadi Thor Joey Jonas Ray Matte Lellan Heidi Orm	12	5	7	0.416667	0
2013-01-23	27	2	bad	Ray	Ray	992	m	Hand	21	H	test	439	Astrid Sophie Klara Skadi Thor Joey Jonas Ray Matte Lellan Heidi Orm	12	5	7	0.416667	0
2013-01-23	27	2	bad	Skadi	3	667	f	Parent	21	H	test	439	Astrid Sophie Klara Skadi Thor Joey Jonas Ray Matte Lellan Heidi Orm	12	5	7	0.416667	0
2013-01-23	27	2	bad	Sophie	1	859	f	Parent	33	H	test	439	Astrid Sophie Klara Skadi Thor Joey Jonas Ray Matte Lellan Heidi Orm	12	5	7	0.416667	0
2013-01-23	27	2	bad	Thor	3	1397	m	Parent	21	H	test	439	Astrid Sophie Klara Skadi Thor Joey Jonas Ray Matte Lellan Heidi Orm	12	5	7	0.416667	0
2013-02-23	28	1	bad	Astrid	5	1277	f	Hand	34	I	test	470	Astrid Sophie Klara Skadi Thor Joey Jonas Ray Matte Lellan Heidi Orm	12	5	7	0.416667	0
2013-02-23	28	1	bad	Heidi	4	NA	f	Parent	34	I	test	470	Astrid Sophie Klara Skadi Thor Joey Jonas Ray Matte Lellan Heidi Orm	12	5	7	0.416667	0.5821
2013-02-23	28	1	bad	Joey	Joey	843	f	Hand	34	I	test	470	Astrid Sophie Klara Skadi Thor Joey Jonas Ray Matte Lellan Heidi Orm	12	5	7	0.416667	0
2013-02-23	28	1	bad	Jonas	5	NA	m	Parent	34	I	test	470	Astrid Sophie Klara Skadi Thor Joey Jonas Ray Matte Lellan Heidi Orm	12	5	7	0.416667	0.4612
2013-02-23	28	1	bad	Klara	2	792	f	Parent	34	I	test	470	Astrid Sophie Klara Skadi Thor Joey Jonas Ray Matte Lellan Heidi Orm	12	5	7	0.416667	0
2013-02-23	28	1	bad	Lellan	Lellan	1013	f	Hand	22	I	test	470	Astrid Sophie Klara Skadi Thor Joey Jonas Ray Matte Lellan Heidi Orm	12	5	7	0.416667	0
2013-02-23	28	1	bad	Matte	Matte	1034	m	Hand	22	I	test	470	Astrid Sophie Klara Skadi Thor Joey Jonas Ray Matte Lellan Heidi Orm	12	5	7	0.416667	0
2013-02-23	28	1	bad	Orm	Orm	1126	m	Hand	22	I	test	470	Astrid Sophie Klara Skadi Thor Joey Jonas Ray Matte Lellan Heidi Orm	12	5	7	0.416667	0
2013-02-23	28	1	bad	Ray	Ray	992	m	Hand	22	I	test	470	Astrid Sophie Klara Skadi Thor Joey Jonas Ray Matte Lellan Heidi Orm	12	5	7	0.416667	0
2013-02-23	28	1	bad	Skadi	3	667	f	Parent	22	I	test	470	Astrid Sophie Klara Skadi Thor Joey Jonas Ray Matte Lellan Heidi Orm	12	5	7	0.416667	0.1743
2013-02-23	28	1	bad	Sophie	1	859	f	Parent	34	I	test	470	Astrid Sophie Klara Skadi Thor Joey Jonas Ray Matte Lellan Heidi Orm	12	5	7	0.416667	0
2013-02-23	28	1	bad	Thor	3	1397	m	Parent	22	I	test	470	Astrid Sophie Klara Skadi Thor Joey Jonas Ray Matte Lellan Heidi Orm	12	5	7	0.416667	0.1612
2013-02-23	28	2	neutral	Astrid	5	1277	f	Hand	34	I	test	470	Astrid Sophie Klara Skadi Thor Joey Jonas Ray Matte Lellan Heidi Orm	12	5	7	0.416667	0
2013-02-23	28	2	neutral	Heidi	4	NA	f	Parent	34	I	test	470	Astrid Sophie Klara Skadi Thor Joey Jonas Ray Matte Lellan Heidi Orm	12	5	7	0.416667	0.1366
2013-02-23	28	2	neutral	Joey	Joey	843	f	Hand	34	I	test	470	Astrid Sophie Klara Skadi Thor Joey Jonas Ray Matte Lellan Heidi Orm	12	5	7	0.416667	0
2013-02-23	28	2	neutral	Jonas	5	NA	m	Parent	34	I	test	470	Astrid Sophie Klara Skadi Thor Joey Jonas Ray Matte Lellan Heidi Orm	12	5	7	0.416667	0.1186
2013-02-23	28	2	neutral	Klara	2	792	f	Parent	34	I	test	470	Astrid Sophie Klara Skadi Thor Joey Jonas Ray Matte Lellan Heidi Orm	12	5	7	0.416667	0
2013-02-23	28	2	neutral	Lellan	Lellan	1013	f	Hand	22	I	test	470	Astrid Sophie Klara Skadi Thor Joey Jonas Ray Matte Lellan Heidi Orm	12	5	7	0.416667	0
2013-02-23	28	2	neutral	Matte	Matte	1034	m	Hand	22	I	test	470	Astrid Sophie Klara Skadi Thor Joey Jonas Ray Matte Lellan Heidi Orm	12	5	7	0.416667	0
2013-02-23	28	2	neutral	Orm	Orm	1126	m	Hand	22	I	test	470	Astrid Sophie Klara Skadi Thor Joey Jonas Ray Matte Lellan Heidi Orm	12	5	7	0.416667	0
2013-02-23	28	2	neutral	Ray	Ray	992	m	Hand	22	I	test	470	Astrid Sophie Klara Skadi Thor Joey Jonas Ray Matte Lellan Heidi Orm	12	5	7	0.416667	0
2013-02-23	28	2	neutral	Skadi	3	667	f	Parent	22	I	test	470	Astrid Sophie Klara Skadi Thor Joey Jonas Ray Matte Lellan Heidi Orm	12	5	7	0.416667	0
2013-02-23	28	2	neutral	Sophie	1	859	f	Parent	34	I	test	470	Astrid Sophie Klara Skadi Thor Joey Jonas Ray Matte Lellan Heidi Orm	12	5	7	0.416667	0
2013-02-23	28	2	neutral	Thor	3	1397	m	Parent	22	I	test	470	Astrid Sophie Klara Skadi Thor Joey Jonas Ray Matte Lellan Heidi Orm	12	5	7	0.416667	0
2013-03-11	29	1	neutral	Astrid	5	1277	f	Hand	35	J	test	486	Astrid Sophie Klara Skadi Thor Joey Ray Matte Lellan Orm	10	4	6	0.4	0
2013-03-11	29	1	neutral	Heidi	4	NA	f	Parent	35	J	test	486	Jonas Heidi	2	1	1	0.5	0.0197
2013-03-11	29	1	neutral	Joey	Joey	843	f	Hand	35	J	test	486	Astrid Sophie Klara Skadi Thor Joey Ray Matte Lellan Orm	10	4	6	0.4	0
2013-03-11	29	1	neutral	Jonas	5	NA	m	Parent	35	J	test	486	Jonas Heidi	2	1	1	0.5	0.0112
2013-03-11	29	1	neutral	Klara	2	792	f	Parent	35	J	test	486	Astrid Sophie Klara Skadi Thor Joey Ray Matte Lellan Orm	10	4	6	0.4	0
2013-03-11	29	1	neutral	Lellan	Lellan	1013	f	Hand	23	J	test	486	Astrid Sophie Klara Skadi Thor Joey Ray Matte Lellan Orm	10	4	6	0.4	0
2013-03-11	29	1	neutral	Matte	Matte	1034	m	Hand	23	J	test	486	Astrid Sophie Klara Skadi Thor Joey Ray Matte Lellan Orm	10	4	6	0.4	0
2013-03-11	29	1	neutral	Orm	Orm	1126	m	Hand	23	J	test	486	Astrid Sophie Klara Skadi Thor Joey Ray Matte Lellan Orm	10	4	6	0.4	0
2013-03-11	29	1	neutral	Ray	Ray	992	m	Hand	23	J	test	486	Astrid Sophie Klara Skadi Thor Joey Ray Matte Lellan Orm	10	4	6	0.4	0
2013-03-11	29	1	neutral	Skadi	3	667	f	Parent	23	J	test	486	Astrid Sophie Klara Skadi Thor Joey Ray Matte Lellan Orm	10	4	6	0.4	0
2013-03-11	29	1	neutral	Sophie	1	859	f	Parent	35	J	test	486	Astrid Sophie Klara Skadi Thor Joey Ray Matte Lellan Orm	10	4	6	0.4	0
2013-03-11	29	1	neutral	Thor	3	1397	m	Parent	23	J	test	486	Astrid Sophie Klara Skadi Thor Joey Ray Matte Lellan Orm	10	4	6	0.4	0
2013-03-11	29	2	bad	Astrid	5	1277	f	Hand	35	J	test	486	Astrid Sophie Klara Skadi Thor Joey Ray Matte Lellan Orm	10	4	6	0.4	0.0896
2013-03-11	29	2	bad	Heidi	4	NA	f	Parent	35	J	test	486	Jonas Heidi	2	1	1	0.5	0.3859
2013-03-11	29	2	bad	Joey	Joey	843	f	Hand	35	J	test	486	Astrid Sophie Klara Skadi Thor Joey Ray Matte Lellan Orm	10	4	6	0.4	0
2013-03-11	29	2	bad	Jonas	5	NA	m	Parent	35	J	test	486	Jonas Heidi	2	1	1	0.5	0.3737
2013-03-11	29	2	bad	Klara	2	792	f	Parent	35	J	test	486	Astrid Sophie Klara Skadi Thor Joey Ray Matte Lellan Orm	10	4	6	0.4	0
2013-03-11	29	2	bad	Lellan	Lellan	1013	f	Hand	23	J	test	486	Astrid Sophie Klara Skadi Thor Joey Ray Matte Lellan Orm	10	4	6	0.4	0
2013-03-11	29	2	bad	Matte	Matte	1034	m	Hand	23	J	test	486	Astrid Sophie Klara Skadi Thor Joey Ray Matte Lellan Orm	10	4	6	0.4	0
2013-03-11	29	2	bad	Orm	Orm	1126	m	Hand	23	J	test	486	Astrid Sophie Klara Skadi Thor Joey Ray Matte Lellan Orm	10	4	6	0.4	0
2013-03-11	29	2	bad	Ray	Ray	992	m	Hand	23	J	test	486	Astrid Sophie Klara Skadi Thor Joey Ray Matte Lellan Orm	10	4	6	0.4	0
2013-03-11	29	2	bad	Skadi	3	667	f	Parent	23	J	test	486	Astrid Sophie Klara Skadi Thor Joey Ray Matte Lellan Orm	10	4	6	0.4	0.2358
2013-03-11	29	2	bad	Sophie	1	859	f	Parent	35	J	test	486	Astrid Sophie Klara Skadi Thor Joey Ray Matte Lellan Orm	10	4	6	0.4	0
2013-03-11	29	2	bad	Thor	3	1397	m	Parent	23	J	test	486	Astrid Sophie Klara Skadi Thor Joey Ray Matte Lellan Orm	10	4	6	0.4	0.2285
2013-04-24	30	1	neutral	Astrid	5	NA	f	Hand	36	K	test	530	Astrid Thor	2	1	1	0.5	0.3809
2013-04-24	30	1	neutral	Heidi	4	NA	f	Parent	36	K	test	530	Jonas Heidi	2	1	1	0.5	0.1008
2013-04-24	30	1	neutral	Joey	Joey	NA	f	Hand	36	K	test	530	Sophie Klara Orm Lellan Matte Ray Joey	7	3	4	0.428571	0
2013-04-24	30	1	neutral	Jonas	5	NA	m	Parent	36	K	test	530	Jonas Heidi	2	1	1	0.5	0.0902
2013-04-24	30	1	neutral	Klara	2	690	f	Parent	36	K	test	530	Sophie Klara Orm Lellan Matte Ray Joey	7	3	4	0.428571	0
2013-04-24	30	1	neutral	Lellan	Lellan	766	f	Hand	24	K	test	530	Sophie Klara Orm Lellan Matte Ray Joey	7	3	4	0.428571	0
2013-04-24	30	1	neutral	Matte	Matte	1119	m	Hand	24	K	test	530	Sophie Klara Orm Lellan Matte Ray Joey	7	3	4	0.428571	0
2013-04-24	30	1	neutral	Orm	Orm	1257	m	Hand	24	K	test	530	Sophie Klara Orm Lellan Matte Ray Joey	7	3	4	0.428571	0
2013-04-24	30	1	neutral	Ray	Ray	1192	m	Hand	24	K	test	530	Sophie Klara Orm Lellan Matte Ray Joey	7	3	4	0.428571	0
2013-04-24	30	1	neutral	Skadi	3	NA	f	Parent	24	K	test	530	Skadi	1	0	1	0	0
2013-04-24	30	1	neutral	Sophie	1	976	f	Parent	36	K	test	530	Sophie Klara Orm Lellan Matte Ray Joey	7	3	4	0.428571	0
2013-04-24	30	1	neutral	Thor	3	NA	m	Parent	24	K	test	530	Astrid Thor	2	1	1	0.5	0.499
2013-04-24	30	2	bad	Astrid	5	NA	f	Hand	36	K	test	530	Astrid Thor	2	1	1	0.5	0.3473
2013-04-24	30	2	bad	Heidi	4	NA	f	Parent	36	K	test	530	Jonas Heidi	2	1	1	0.5	0.769
2013-04-24	30	2	bad	Joey	Joey	NA	f	Hand	36	K	test	530	Sophie Klara Orm Lellan Matte Ray Joey	7	3	4	0.428571	0
2013-04-24	30	2	bad	Jonas	5	NA	m	Parent	36	K	test	530	Jonas Heidi	2	1	1	0.5	0.769
2013-04-24	30	2	bad	Klara	2	690	f	Parent	36	K	test	530	Sophie Klara Orm Lellan Matte Ray Joey	7	3	4	0.428571	0
2013-04-24	30	2	bad	Lellan	Lellan	766	f	Hand	24	K	test	530	Sophie Klara Orm Lellan Matte Ray Joey	7	3	4	0.428571	0
2013-04-24	30	2	bad	Matte	Matte	1119	m	Hand	24	K	test	530	Sophie Klara Orm Lellan Matte Ray Joey	7	3	4	0.428571	0
2013-04-24	30	2	bad	Orm	Orm	1257	m	Hand	24	K	test	530	Sophie Klara Orm Lellan Matte Ray Joey	7	3	4	0.428571	0
2013-04-24	30	2	bad	Ray	Ray	1192	m	Hand	24	K	test	530	Sophie Klara Orm Lellan Matte Ray Joey	7	3	4	0.428571	0
2013-04-24	30	2	bad	Skadi	3	NA	f	Parent	24	K	test	530	Skadi	1	0	1	0	0
2013-04-24	30	2	bad	Sophie	1	976	f	Parent	36	K	test	530	Sophie Klara Orm Lellan Matte Ray Joey	7	3	4	0.428571	0
2013-04-24	30	2	bad	Thor	3	NA	m	Parent	24	K	test	530	Astrid Thor	2	1	1	0.5	0.4668
2013-05-10	31	1	bad	Astrid	5	NA	f	Hand	37	L	test	546	Astrid Thor	2	1	1	0.5	0.3454
2013-05-10	31	1	bad	Heidi	4	NA	f	Parent	37	L	test	546	Jonas Heidi	2	1	1	0.5	0.8998
2013-05-10	31	1	bad	Joey	Joey	NA	f	Hand	37	L	test	546	Sophie Klara Orm Lellan Matte Ray Joey	7	3	4	0.428571	0
2013-05-10	31	1	bad	Jonas	5	NA	m	Parent	37	L	test	546	Jonas Heidi	2	1	1	0.5	0.8998
2013-05-10	31	1	bad	Klara	2	690	f	Parent	37	L	test	546	Sophie Klara Orm Lellan Matte Ray Joey	7	3	4	0.428571	0
2013-05-10	31	1	bad	Lellan	Lellan	766	f	Hand	25	L	test	546	Sophie Klara Orm Lellan Matte Ray Joey	7	3	4	0.428571	0.0481
2013-05-10	31	1	bad	Matte	Matte	1119	m	Hand	25	L	test	546	Sophie Klara Orm Lellan Matte Ray Joey	7	3	4	0.428571	0
2013-05-10	31	1	bad	Orm	Orm	1257	m	Hand	25	L	test	546	Sophie Klara Orm Lellan Matte Ray Joey	7	3	4	0.428571	0
2013-05-10	31	1	bad	Ray	Ray	1192	m	Hand	25	L	test	546	Sophie Klara Orm Lellan Matte Ray Joey	7	3	4	0.428571	0
2013-05-10	31	1	bad	Skadi	3	NA	f	Parent	25	L	test	546	Skadi	1	0	1	0	0
2013-05-10	31	1	bad	Sophie	1	976	f	Parent	37	L	test	546	Sophie Klara Orm Lellan Matte Ray Joey	7	3	4	0.428571	0
2013-05-10	31	1	bad	Thor	3	NA	m	Parent	25	L	test	546	Astrid Thor	2	1	1	0.5	0.9336
2013-05-10	31	2	neutral	Astrid	5	NA	f	Hand	37	L	test	546	Astrid Thor	2	1	1	0.5	0
2013-05-10	31	2	neutral	Heidi	4	NA	f	Parent	37	L	test	546	Jonas Heidi	2	1	1	0.5	0.0654
2013-05-10	31	2	neutral	Joey	Joey	NA	f	Hand	37	L	test	546	Sophie Klara Orm Lellan Matte Ray Joey	7	3	4	0.428571	0
2013-05-10	31	2	neutral	Jonas	5	NA	m	Parent	37	L	test	546	Jonas Heidi	2	1	1	0.5	0.1575
2013-05-10	31	2	neutral	Klara	2	690	f	Parent	37	L	test	546	Sophie Klara Orm Lellan Matte Ray Joey	7	3	4	0.428571	0
2013-05-10	31	2	neutral	Lellan	Lellan	766	f	Hand	25	L	test	546	Sophie Klara Orm Lellan Matte Ray Joey	7	3	4	0.428571	0
2013-05-10	31	2	neutral	Matte	Matte	1119	m	Hand	25	L	test	546	Sophie Klara Orm Lellan Matte Ray Joey	7	3	4	0.428571	0
2013-05-10	31	2	neutral	Orm	Orm	1257	m	Hand	25	L	test	546	Sophie Klara Orm Lellan Matte Ray Joey	7	3	4	0.428571	0
2013-05-10	31	2	neutral	Ray	Ray	1192	m	Hand	25	L	test	546	Sophie Klara Orm Lellan Matte Ray Joey	7	3	4	0.428571	0
2013-05-10	31	2	neutral	Skadi	3	NA	f	Parent	25	L	test	546	Skadi	1	0	1	0	0
2013-05-10	31	2	neutral	Sophie	1	976	f	Parent	37	L	test	546	Sophie Klara Orm Lellan Matte Ray Joey	7	3	4	0.428571	0
2013-05-10	31	2	neutral	Thor	3	NA	m	Parent	25	L	test	546	Astrid Thor	2	1	1	0.5	0.7527
2013-06-28	32	1	bad	Astrid	5	NA	f	Hand	38	M	test	595	Astrid Thor	2	1	1	0.5	0.2843
2013-06-28	32	1	bad	Heidi	4	NA	f	Parent	38	M	test	595	Jonas Heidi	2	1	1	0.5	0.7679
2013-06-28	32	1	bad	Joey	Joey	NA	f	Hand	38	M	test	595	Sophie Klara Orm Lellan Matte Ray Joey	7	3	4	0.428571	0
2013-06-28	32	1	bad	Jonas	5	NA	m	Parent	38	M	test	595	Jonas Heidi	2	1	1	0.5	0.9966
2013-06-28	32	1	bad	Klara	2	NA	f	Parent	38	M	test	595	Sophie Klara Orm Lellan Matte Ray Joey	7	3	4	0.428571	0
2013-06-28	32	1	bad	Lellan	Lellan	NA	f	Hand	26	M	test	595	Sophie Klara Orm Lellan Matte Ray Joey	7	3	4	0.428571	0
2013-06-28	32	1	bad	Matte	Matte	NA	m	Hand	26	M	test	595	Sophie Klara Orm Lellan Matte Ray Joey	7	3	4	0.428571	0
2013-06-28	32	1	bad	Orm	Orm	NA	m	Hand	26	M	test	595	Sophie Klara Orm Lellan Matte Ray Joey	7	3	4	0.428571	0
2013-06-28	32	1	bad	Ray	Ray	NA	m	Hand	26	M	test	595	Sophie Klara Orm Lellan Matte Ray Joey	7	3	4	0.428571	0
2013-06-28	32	1	bad	Skadi	3	NA	f	Parent	26	M	test	595	Skadi	1	0	1	0	0
2013-06-28	32	1	bad	Sophie	1	NA	f	Parent	38	M	test	595	Sophie Klara Orm Lellan Matte Ray Joey	7	3	4	0.428571	0
2013-06-28	32	1	bad	Thor	3	NA	m	Parent	26	M	test	595	Astrid Thor	2	1	1	0.5	0.6362
2013-06-28	32	2	neutral	Astrid	5	NA	f	Hand	38	M	test	595	Astrid Thor	2	1	1	0.5	0
2013-06-28	32	2	neutral	Heidi	4	NA	f	Parent	38	M	test	595	Jonas Heidi	2	1	1	0.5	0.0249
2013-06-28	32	2	neutral	Joey	Joey	NA	f	Hand	38	M	test	595	Sophie Klara Orm Lellan Matte Ray Joey	7	3	4	0.428571	0
2013-06-28	32	2	neutral	Jonas	5	NA	m	Parent	38	M	test	595	Jonas Heidi	2	1	1	0.5	0.0103
2013-06-28	32	2	neutral	Klara	2	NA	f	Parent	38	M	test	595	Sophie Klara Orm Lellan Matte Ray Joey	7	3	4	0.428571	0.8475
2013-06-28	32	2	neutral	Lellan	Lellan	NA	f	Hand	26	M	test	595	Sophie Klara Orm Lellan Matte Ray Joey	7	3	4	0.428571	0
2013-06-28	32	2	neutral	Matte	Matte	NA	m	Hand	26	M	test	595	Sophie Klara Orm Lellan Matte Ray Joey	7	3	4	0.428571	0
2013-06-28	32	2	neutral	Orm	Orm	NA	m	Hand	26	M	test	595	Sophie Klara Orm Lellan Matte Ray Joey	7	3	4	0.428571	0
2013-06-28	32	2	neutral	Ray	Ray	NA	m	Hand	26	M	test	595	Sophie Klara Orm Lellan Matte Ray Joey	7	3	4	0.428571	0
2013-06-28	32	2	neutral	Skadi	3	NA	f	Parent	26	M	test	595	Skadi	1	0	1	0	0
2013-06-28	32	2	neutral	Sophie	1	NA	f	Parent	38	M	test	595	Sophie Klara Orm Lellan Matte Ray Joey	7	3	4	0.428571	0
2013-06-28	32	2	neutral	Thor	3	NA	m	Parent	26	M	test	595	Astrid Thor	2	1	1	0.5	0.3163
2013-07-27	33	1	bad	Astrid	5	NA	f	Hand	39	L	test	624	Astrid Thor	2	1	1	0.5	0.8568
2013-07-27	33	1	bad	Heidi	4	NA	f	Parent	39	L	test	624	Jonas Heidi	2	1	1	0.5	0.9515
2013-07-27	33	1	bad	Joey	Joey	NA	f	Hand	39	L	test	624	Sophie Klara Orm Lellan Matte Ray Joey	7	3	4	0.428571	0
2013-07-27	33	1	bad	Jonas	5	NA	m	Parent	39	L	test	624	Jonas Heidi	2	1	1	0.5	0.9515
2013-07-27	33	1	bad	Klara	2	NA	f	Parent	39	L	test	624	Sophie Klara Orm Lellan Matte Ray Joey	7	3	4	0.428571	0.0943
2013-07-27	33	1	bad	Lellan	Lellan	NA	f	Hand	27	L	test	624	Sophie Klara Orm Lellan Matte Ray Joey	7	3	4	0.428571	0
2013-07-27	33	1	bad	Matte	Matte	NA	m	Hand	27	L	test	624	Sophie Klara Orm Lellan Matte Ray Joey	7	3	4	0.428571	0
2013-07-27	33	1	bad	Orm	Orm	NA	m	Hand	27	L	test	624	Sophie Klara Orm Lellan Matte Ray Joey	7	3	4	0.428571	0
2013-07-27	33	1	bad	Ray	Ray	NA	m	Hand	27	L	test	624	Sophie Klara Orm Lellan Matte Ray Joey	7	3	4	0.428571	0
2013-07-27	33	1	bad	Sophie	1	NA	f	Parent	39	L	test	624	Sophie Klara Orm Lellan Matte Ray Joey	7	3	4	0.428571	0
2013-07-27	33	1	bad	Thor	3	NA	m	Parent	27	L	test	624	Astrid Thor	2	1	1	0.5	0.161
2013-07-27	33	2	neutral	Astrid	5	NA	f	Hand	39	L	test	624	Astrid Thor	2	1	1	0.5	0.2405
2013-07-27	33	2	neutral	Heidi	4	NA	f	Parent	39	L	test	624	Jonas Heidi	2	1	1	0.5	0
2013-07-27	33	2	neutral	Joey	Joey	NA	f	Hand	39	L	test	624	Sophie Klara Orm Lellan Matte Ray Joey	7	3	4	0.428571	0
2013-07-27	33	2	neutral	Jonas	5	NA	m	Parent	39	L	test	624	Jonas Heidi	2	1	1	0.5	0
2013-07-27	33	2	neutral	Klara	2	NA	f	Parent	39	L	test	624	Sophie Klara Orm Lellan Matte Ray Joey	7	3	4	0.428571	0.0069
2013-07-27	33	2	neutral	Lellan	Lellan	NA	f	Hand	27	L	test	624	Sophie Klara Orm Lellan Matte Ray Joey	7	3	4	0.428571	0
2013-07-27	33	2	neutral	Matte	Matte	NA	m	Hand	27	L	test	624	Sophie Klara Orm Lellan Matte Ray Joey	7	3	4	0.428571	0
2013-07-27	33	2	neutral	Orm	Orm	NA	m	Hand	27	L	test	624	Sophie Klara Orm Lellan Matte Ray Joey	7	3	4	0.428571	0
2013-07-27	33	2	neutral	Ray	Ray	NA	m	Hand	27	L	test	624	Sophie Klara Orm Lellan Matte Ray Joey	7	3	4	0.428571	0
2013-07-27	33	2	neutral	Sophie	1	NA	f	Parent	39	L	test	624	Sophie Klara Orm Lellan Matte Ray Joey	7	3	4	0.428571	0
2013-07-27	33	2	neutral	Thor	3	NA	m	Parent	27	L	test	624	Astrid Thor	2	1	1	0.5	0.0807
2013-09-06	34	1	neutral	Astrid	5	NA	f	Hand	41	N	test	665	Astrid Thor	2	1	1	0.5	0.0993
2013-09-06	34	1	neutral	Heidi	4	NA	f	Parent	41	N	test	665	Jonas Heidi	2	1	1	0.5	0.8874
2013-09-06	34	1	neutral	Joey	Joey	NA	f	Hand	41	N	test	665	Joey	1	0	1	0	0
2013-09-06	34	1	neutral	Jonas	5	NA	m	Parent	41	N	test	665	Jonas Heidi	2	1	1	0.5	0.8874
2013-09-06	34	1	neutral	Klara	2	NA	f	Parent	41	N	test	665	Sophie Klara Orm Lellan Matte Ray	6	3	3	0.5	0
2013-09-06	34	1	neutral	Lellan	Lellan	NA	f	Hand	29	N	test	665	Sophie Klara Orm Lellan Matte Ray	6	3	3	0.5	0
2013-09-06	34	1	neutral	Matte	Matte	NA	m	Hand	29	N	test	665	Sophie Klara Orm Lellan Matte Ray	6	3	3	0.5	0
2013-09-06	34	1	neutral	Orm	Orm	NA	m	Hand	29	N	test	665	Sophie Klara Orm Lellan Matte Ray	6	3	3	0.5	0
2013-09-06	34	1	neutral	Ray	Ray	NA	m	Hand	29	N	test	665	Sophie Klara Orm Lellan Matte Ray	6	3	3	0.5	0
2013-09-06	34	1	neutral	Sophie	1	NA	f	Parent	41	N	test	665	Sophie Klara Orm Lellan Matte Ray	6	3	3	0.5	0
2013-09-06	34	1	neutral	Thor	3	NA	m	Parent	29	N	test	665	Astrid Thor	2	1	1	0.5	1
2013-09-06	34	2	bad	Astrid	5	NA	f	Hand	41	N	test	665	Astrid Thor	2	1	1	0.5	0.225
2013-09-06	34	2	bad	Heidi	4	NA	f	Parent	41	N	test	665	Jonas Heidi	2	1	1	0.5	0.9922
2013-09-06	34	2	bad	Joey	Joey	NA	f	Hand	41	N	test	665	Joey	1	0	1	0	0
2013-09-06	34	2	bad	Jonas	5	NA	m	Parent	41	N	test	665	Jonas Heidi	2	1	1	0.5	0.6901
2013-09-06	34	2	bad	Klara	2	NA	f	Parent	41	N	test	665	Sophie Klara Orm Lellan Matte Ray	6	3	3	0.5	0
2013-09-06	34	2	bad	Lellan	Lellan	NA	f	Hand	29	N	test	665	Sophie Klara Orm Lellan Matte Ray	6	3	3	0.5	0
2013-09-06	34	2	bad	Matte	Matte	NA	m	Hand	29	N	test	665	Sophie Klara Orm Lellan Matte Ray	6	3	3	0.5	0
2013-09-06	34	2	bad	Orm	Orm	NA	m	Hand	29	N	test	665	Sophie Klara Orm Lellan Matte Ray	6	3	3	0.5	0
2013-09-06	34	2	bad	Ray	Ray	NA	m	Hand	29	N	test	665	Sophie Klara Orm Lellan Matte Ray	6	3	3	0.5	0
2013-09-06	34	2	bad	Sophie	1	NA	f	Parent	41	N	test	665	Sophie Klara Orm Lellan Matte Ray	6	3	3	0.5	0
2013-09-06	34	2	bad	Thor	3	NA	m	Parent	29	N	test	665	Astrid Thor	2	1	1	0.5	0.9937
2013-11-14	35	1	bad	Astrid	5	NA	f	Hand	43	O	test	734	Astrid Thor	2	1	1	0.5	0
2013-11-14	35	1	bad	Heidi	4	NA	f	Parent	43	O	test	734	Sophie Klara Orm Lellan Matte Ray Jonas Heidi	8	4	4	0.5	0.8039
2013-11-14	35	1	bad	Joey	Joey	NA	f	Hand	43	O	test	734	Joey	1	0	1	0	0
2013-11-14	35	1	bad	Jonas	5	NA	m	Parent	43	O	test	734	Sophie Klara Orm Lellan Matte Ray Jonas Heidi	8	4	4	0.5	0.9934
2013-11-14	35	1	bad	Klara	2	NA	f	Parent	43	O	test	734	Sophie Klara Orm Lellan Matte Ray Jonas Heidi	8	4	4	0.5	0
2013-11-14	35	1	bad	Lellan	Lellan	NA	f	Hand	31	O	test	734	Sophie Klara Orm Lellan Matte Ray Jonas Heidi	8	4	4	0.5	0
2013-11-14	35	1	bad	Matte	Matte	NA	m	Hand	31	O	test	734	Sophie Klara Orm Lellan Matte Ray Jonas Heidi	8	4	4	0.5	0
2013-11-14	35	1	bad	Orm	Orm	NA	m	Hand	31	O	test	734	Sophie Klara Orm Lellan Matte Ray Jonas Heidi	8	4	4	0.5	0.114
2013-11-14	35	1	bad	Ray	Ray	NA	m	Hand	31	O	test	734	Sophie Klara Orm Lellan Matte Ray Jonas Heidi	8	4	4	0.5	0
2013-11-14	35	1	bad	Sophie	1	NA	f	Parent	43	O	test	734	Sophie Klara Orm Lellan Matte Ray Jonas Heidi	8	4	4	0.5	0
2013-11-14	35	1	bad	Thor	3	NA	m	Parent	31	O	test	734	Astrid Thor	2	1	1	0.5	0.8183
2013-11-14	35	2	neutral	Astrid	5	NA	f	Hand	43	O	test	734	Astrid Thor	2	1	1	0.5	0
2013-11-14	35	2	neutral	Heidi	4	NA	f	Parent	43	O	test	734	Sophie Klara Orm Lellan Matte Ray Jonas Heidi	8	4	4	0.5	0
2013-11-14	35	2	neutral	Joey	Joey	NA	f	Hand	43	O	test	734	Joey	1	0	1	0	0
2013-11-14	35	2	neutral	Jonas	5	NA	m	Parent	43	O	test	734	Sophie Klara Orm Lellan Matte Ray Jonas Heidi	8	4	4	0.5	0.011
2013-11-14	35	2	neutral	Klara	2	NA	f	Parent	43	O	test	734	Sophie Klara Orm Lellan Matte Ray Jonas Heidi	8	4	4	0.5	0
2013-11-14	35	2	neutral	Lellan	Lellan	NA	f	Hand	31	O	test	734	Sophie Klara Orm Lellan Matte Ray Jonas Heidi	8	4	4	0.5	0
2013-11-14	35	2	neutral	Matte	Matte	NA	m	Hand	31	O	test	734	Sophie Klara Orm Lellan Matte Ray Jonas Heidi	8	4	4	0.5	0
2013-11-14	35	2	neutral	Orm	Orm	NA	m	Hand	31	O	test	734	Sophie Klara Orm Lellan Matte Ray Jonas Heidi	8	4	4	0.5	0
2013-11-14	35	2	neutral	Ray	Ray	NA	m	Hand	31	O	test	734	Sophie Klara Orm Lellan Matte Ray Jonas Heidi	8	4	4	0.5	0
2013-11-14	35	2	neutral	Sophie	1	NA	f	Parent	43	O	test	734	Sophie Klara Orm Lellan Matte Ray Jonas Heidi	8	4	4	0.5	0
2013-11-14	35	2	neutral	Thor	3	NA	m	Parent	31	O	test	734	Astrid Thor	2	1	1	0.5	0
2014-02-27	36	1	bad	Astrid	5	NA	f	Hand	46	O	test	839	Astrid Thor	2	1	1	0.5	0
2014-02-27	36	1	bad	Heidi	4	NA	f	Parent	46	O	test	839	Jonas Heidi	2	1	1	0.5	0.9683
2014-02-27	36	1	bad	Joey	Joey	NA	f	Hand	46	O	test	839	Joey	1	0	1	0	0.9829
2014-02-27	36	1	bad	Jonas	5	NA	m	Parent	46	O	test	839	Jonas Heidi	2	1	1	0.5	0.9683
2014-02-27	36	1	bad	Lellan	Lellan	NA	f	Hand	34	O	test	839	Matte Lellan	2	1	1	0.5	0.9903
2014-02-27	36	1	bad	Matte	Matte	NA	m	Hand	34	O	test	839	Matte Lellan	2	1	1	0.5	0.2132
2014-02-27	36	1	bad	Thor	3	NA	m	Parent	34	O	test	839	Astrid Thor	2	1	1	0.5	0.6054
2014-02-27	36	2	neutral	Astrid	5	NA	f	Hand	46	O	test	839	Astrid Thor	2	1	1	0.5	0
2014-02-27	36	2	neutral	Heidi	4	NA	f	Parent	46	O	test	839	Jonas Heidi	2	1	1	0.5	0
2014-02-27	36	2	neutral	Joey	Joey	NA	f	Hand	46	O	test	839	Joey	1	0	1	0	0.0174
2014-02-27	36	2	neutral	Jonas	5	NA	m	Parent	46	O	test	839	Jonas Heidi	2	1	1	0.5	0
2014-02-27	36	2	neutral	Lellan	Lellan	NA	f	Hand	34	O	test	839	Matte Lellan	2	1	1	0.5	0
2014-02-27	36	2	neutral	Matte	Matte	NA	m	Hand	34	O	test	839	Matte Lellan	2	1	1	0.5	0
2014-02-27	36	2	neutral	Thor	3	NA	m	Parent	34	O	test	839	Astrid Thor	2	1	1	0.5	0
2014-06-10	37	1	bad	Astrid	5	NA	f	Hand	50	P	test	942	Astrid Thor	2	1	1	0.5	0.0609
2014-06-10	37	1	bad	Heidi	4	NA	f	Parent	50	P	test	942	Jonas Heidi	2	1	1	0.5	0.9015
2014-06-10	37	1	bad	Joey	Joey	NA	f	Hand	50	P	test	942	Joey	1	0	1	0	0.0859
2014-06-10	37	1	bad	Jonas	5	NA	m	Parent	50	P	test	942	Jonas Heidi	2	1	1	0.5	0.8938
2014-06-10	37	1	bad	Lellan	Lellan	NA	f	Hand	38	P	test	942	Matte Lellan	2	1	1	0.5	0
2014-06-10	37	1	bad	Matte	Matte	NA	m	Hand	38	P	test	942	Matte Lellan	2	1	1	0.5	0.6922
2014-06-10	37	1	bad	Thor	3	NA	m	Parent	38	P	test	942	Astrid Thor	2	1	1	0.5	0
2014-06-10	37	2	neutral	Astrid	5	NA	f	Hand	50	P	test	942	Astrid Thor	2	1	1	0.5	0
2014-06-10	37	2	neutral	Heidi	4	NA	f	Parent	50	P	test	942	Jonas Heidi	2	1	1	0.5	0.233
2014-06-10	37	2	neutral	Joey	Joey	NA	f	Hand	50	P	test	942	Joey	1	0	1	0	0
2014-06-10	37	2	neutral	Jonas	5	NA	m	Parent	50	P	test	942	Jonas Heidi	2	1	1	0.5	0.1818
2014-06-10	37	2	neutral	Lellan	Lellan	NA	f	Hand	38	P	test	942	Matte Lellan	2	1	1	0.5	0
2014-06-10	37	2	neutral	Matte	Matte	NA	m	Hand	38	P	test	942	Matte Lellan	2	1	1	0.5	0
2014-06-10	37	2	neutral	Thor	3	NA	m	Parent	38	P	test	942	Astrid Thor	2	1	1	0.5	0
2014-11-02	38	1	neutral	Astrid	5	NA	f	Hand	55	Q	test	1087	Astrid Thor	2	1	1	0.5	0
2014-11-02	38	1	neutral	Heidi	4	NA	f	Parent	55	Q	test	1087	Jonas Heidi	2	1	1	0.5	0.3338
2014-11-02	38	1	neutral	Joey	Joey	NA	f	Hand	55	Q	test	1087	Joey Adele Paul Rufus Rocky	5	3	2	0.6	0
2014-11-02	38	1	neutral	Jonas	5	NA	m	Parent	55	Q	test	1087	Jonas Heidi	2	1	1	0.5	0.3685
2014-11-02	38	1	neutral	Lellan	Lellan	NA	f	Hand	43	Q	test	1087	Matte Lellan	2	1	1	0.5	0.7042
2014-11-02	38	1	neutral	Matte	Matte	NA	m	Hand	43	Q	test	1087	Matte Lellan	2	1	1	0.5	0.723
2014-11-02	38	1	neutral	Thor	3	NA	m	Parent	43	Q	test	1087	Astrid Thor	2	1	1	0.5	0.231
2014-11-02	38	2	bad	Astrid	5	NA	f	Hand	55	Q	test	1087	Astrid Thor	2	1	1	0.5	0.1646
2014-11-02	38	2	bad	Heidi	4	NA	f	Parent	55	Q	test	1087	Jonas Heidi	2	1	1	0.5	0.9204
2014-11-02	38	2	bad	Joey	Joey	NA	f	Hand	55	Q	test	1087	Joey Adele Paul Rufus Rocky	5	3	2	0.6	0
2014-11-02	38	2	bad	Jonas	5	NA	m	Parent	55	Q	test	1087	Jonas Heidi	2	1	1	0.5	0.9124
2014-11-02	38	2	bad	Lellan	Lellan	NA	f	Hand	43	Q	test	1087	Matte Lellan	2	1	1	0.5	0
2014-11-02	38	2	bad	Matte	Matte	NA	m	Hand	43	Q	test	1087	Matte Lellan	2	1	1	0.5	0
2014-11-02	38	2	bad	Thor	3	NA	m	Parent	43	Q	test	1087	Astrid Thor	2	1	1	0.5	0.622
2015-10-21	39	1	bad	Astrid	5	NA	f	Hand	66	P	test	1440	Astrid Thor	2	1	1	0.5	0
2015-10-21	39	1	bad	Heidi	4	NA	f	Parent	66	P	test	1440	Paul Joey Rocky Heidi	4	2	2	0.5	0
2015-10-21	39	1	bad	Joey	Joey	NA	f	Hand	66	P	test	1440	Paul Joey Rocky Heidi	4	2	2	0.5	0
2015-10-21	39	1	bad	Thor	3	NA	m	Parent	54	P	test	1440	Astrid Thor	2	1	1	0.5	0.9904
2015-10-21	39	2	neutral	Astrid	5	NA	f	Hand	66	P	test	1440	Astrid Thor	2	1	1	0.5	0
2015-10-21	39	2	neutral	Heidi	4	NA	f	Parent	66	P	test	1440	Paul Joey Rocky Heidi	4	2	2	0.5	0
2015-10-21	39	2	neutral	Joey	Joey	NA	f	Hand	66	P	test	1440	Paul Joey Rocky Heidi	4	2	2	0.5	0
2015-10-21	39	2	neutral	Thor	3	NA	m	Parent	54	P	test	1440	Astrid Thor	2	1	1	0.5	0
